# Supplementary material for: Genetic dissection of metabolite variation in Arabidopsis seeds: evidence for mQTL hotspots and a master regulatory locus of seed metabolism
Source: J Exp Bot. 2017 Mar 6;68(7):1655–67. doi: 10.1093/jxb/erx049 (PMC5444479; doi:10.1093/jxb/erx049)
Supplement: Supplementary_Dataset_S1_S5_S7_S9_S11_S13 [file erx049_suppl_Supplementary_Dataset_S1_S5_S7_S9_S11_S13.xlsx]

## Sheet: Data S1
Data S1 Summary of phenotypic data
Trait / Metabolite 1	minimum value	maximum value	mean	median	SD [%]	lambda (for transformation)
1,6-anhydro-beta-Glucose	7244.14	139839	47252.7	44494.4	35.8487	0.567156
1-Kestose	489.774	101673	10046.3	8056.43	101.749	0.244114
2-amino-Adipic acid	173.132	3115.41	847.854	790.632	42.7276	0.341494
2-hydroxy-Glutaric acid	314.235	10383	1794.35	1616.83	52.5783	0.0455132
3,4-dihydroxy-Phenylglycol	152.475	3365.98	1008.37	893.022	49.8916	0.322784
Alanine	28141	441806	125233	114895	39.3552	0.0392245
alpha-Lipoamide	759.012	18493.4	5519.59	5058.82	46.3413	0.191641
Asparagine	8513.06	123837	46734.9	43222.1	43.2176	0.234989
Aspartic acid	34722.9	455457	151766	148072	34.0307	0.512376
Benzoic acid	1783.95	413743	68421.2	58488.7	60.1624	0.160988
beta,beta-Trehalose	893.779	26761.2	5993.75	5735.17	40.4118	0.761565
beta-Alanine	40.2351	5.64212e+06	14907.2	510.915	1909.01	0.19332
Citric acid	54774.8	1.84907e+06	459299	425792	52.2478	0.282023
Erythritol	11.9852	37726.6	1516.9	529.922	215.916	0.0609874
Fructose	10262.7	348717	71985.4	63571.8	54.2579	0.282241
Fucose	447.652	22652.4	5343.08	4924.35	52.1865	0.390719
Fumaric acid	131.547	263948	29468.4	24885.7	73.8681	0.320126
Galactinol	113998	3.33408e+06	931763	878623	45.6952	0.428433
Gentiobiose	860.006	1.97876e+06	106342	39989.7	216.297	0.0990052
Glucaric acid-1,4-lactone	1563.84	45223.8	11875.8	11495.1	43.4768	0.617957
Gluconic acid-1,5-lactone	51109.2	841879	242896	234381	34.5632	0.527791
Glucopyranose	111526	2.16264e+06	671152	657790	30.7001	0.698988
Glucose	13375.3	505937	126231	117496	47.874	0.375132
Glucuronic acid	238.473	8777.22	2105.83	2030.24	37.1026	0.776838
Glutamic acid	25658.7	509496	191438	183026	32.5118	0.643321
Glyceric acid	94.8905	10261.2	3929.32	3775.17	34.5081	0.754684
Glycerol	20089.3	86723.7	38625.1	36469.3	26.7778	-0.530372
Glycerol-3-phosphate	664.746	8365.27	2480.67	2292.88	43.9827	0.0524504
Glycine	6691.49	94576.3	29117.1	27806.2	37.0037	0.428528
Glyoxylic acid	138.668	6033.66	1672.6	1542.01	44.82	0.253996
Indole-3-acetonitrile	3137.98	103749	26265.2	22650.5	61.9594	0.179676
Isoleucine	3459.84	644107	20744.8	14133.2	199.413	-0.483676
Isomaltose	207.649	36528.2	2052.63	1296.68	147.264	-0.330235
Leucine	1885.58	564067	10426.1	5483.39	313.203	-0.804251
Malic acid	30305.5	743902	134392	124729	51.4488	0.257861
Maltose	161.66	15304.2	2216.45	1802.6	83.3013	0.212484
Maltotriose	511.279	15916.8	4180.02	3949.35	41.0593	0.504049
Mannitol	91.7383	14281.4	822.391	675.739	115.364	0.12654
Melibiose	1357.96	148897	10537.6	9561.28	82.1607	0.346671
Methionine	566.863	12582.9	3655.16	3593.62	36.0217	0.675853
myo-Inositol	18385.9	370670	105352	99555.9	41.2672	0.48397
Nicotinic acid	18.6612	30190.6	5331.2	5208.68	64.8981	0.716074
Ornithine	29.7827	608.91	368.53	370.066	25.6295	1.09753
Oxaloacetate	130.679	9531.82	1506.66	1347.95	57.3114	0.290233
Phenylalanine	3370.99	42271.8	14715.5	14107.8	34.4799	0.577225
Phosphoric acid	26253.2	504985	133873	124676	46.9232	0.263814
Prephenic acid	132.245	9037.92	3064.29	2753.34	48.3061	0.432312
Proline	193.885	303841	11744.8	10024.5	137.432	0.353366
Pyroglutamic acid	23867.2	813059	192538	182458	39.911	0.56808
Pyruvic acid	696.751	15654.6	3909.08	3616.01	43.7796	0.30015
Raffinose	33074.8	878001	220919	210466	42.825	0.505658
Rhamnose	225.733	11493.5	2830.85	2586.03	50.6309	0.399469
Ribonic acid	932.621	8360.64	3128.56	3099.36	30.4028	0.810315
Saccharic acid	1316.9	33026.8	9649.24	9212.1	41.389	0.514229
Secologanin	7663.11	148500	50797.6	49757	37.3848	0.513196
Serine	197.267	101237	34427.8	31849.3	37.8169	0.655037
Sinapic acid	25958.1	547314	173996	169082	31.8706	0.630618
Succinic acid	717.729	8858.92	3239.43	3050.19	38.6051	0.284426
Threonic acid	111.527	20662.5	5755.02	5084.65	48.5886	0.433929
Threonine	88.4506	17115.9	5829.89	5556.06	35.9517	0.608119
Tryptophan	564.257	62959.6	26069.1	25343.5	39.7759	0.769718
Tyrosine	2346.68	40012.7	12329.3	11641.8	38.6079	0.491621
Urea	305.785	71674.8	9158.23	8049.73	58.8857	0.282481
Valine	8319.23	349901	37711.6	34175.1	63.109	-0.0221724
Unknown MST 1	474.699	47033.5	19238.7	19453.1	31.0293	1.11203
Unknown MST 2	14650.8	642344	48108.4	41186.2	108.437	-0.333977
Unknown MST 3	1313.27	19939.7	6471.55	6209.54	39.3445	0.323772
Unknown MST 4	333.24	20605.3	1572.61	1365.79	83.2567	-0.0847387
Unknown MST 5	439.554	3.02761e+06	280034	230862	122.167	0.174629
Unknown MST 6	3849.93	136171	25915	22079.8	58.2942	0.0962703
Unknown MST 7	464.33	16600.9	4304.54	3886.47	47.6676	0.347628
Unknown MST 8	3652.49	58352.2	15451.7	14573.9	34.4399	0.393718
Unknown MST 9	345.538	5197.1	1355.82	1212.6	46.5786	0.0299371
Unknown MST 10	358.892	2513.2	1023.29	1004.96	25.0695	0.667802
Unknown MST 11	22003.6	286027	119383	113528	34.2427	0.234989
Unknown MST 12	179.707	6211.99	1129.82	1052.35	45.1007	0.438177
Unknown MST 13	338.683	3615.81	1456.97	1347.36	41.0762	0.143244
Unknown MST 14	7.45129	5680.65	503.459	373.713	117.95	0.213933
Unknown MST 15	9.54066	63956.7	11369.4	8344.94	113.399	0.177096
Unknown MST 16	132.899	1573.35	616.69	613.002	27.8725	0.875392
Unknown MST 17	6.83729	3114.8	463.795	448.112	93.3503	0.280812
Unknown MST 18	4790.51	120967	24013.4	21529.4	51.9364	0.172792
Unknown MST 19	181.271	3769.1	1139.78	1036.67	43.1901	0.30626
Unknown MST 20	4936.91	120531	53323.3	54193	34.9518	1.08067
Unknown MST 21	1234.26	58719.8	9952.27	8943.75	59.7816	0.342321
Unknown MST 22	17171.1	1.00321e+06	151600	118513	74.5455	0.0995963
Unknown MST 23	2213.6	15142.5	5717.87	5548.04	28.3717	0.28485
Unknown MST 24	802.63	4.34252e+06	407316	64718.9	187.031	-0.0160219
Unknown MST 25	236.928	3046.07	1007.75	932.447	41.0647	0.297406
Unknown MST 26	294.411	7994.31	1315.17	1165.09	49.7671	-0.00645758
Unknown MST 27	111.171	6063.08	1132.65	969.733	68.7409	0.287508
Unknown MST 28	159.843	4210.15	1075.03	970.476	48.6189	0.290988
Unknown MST 29	351.53	5563.79	2269.29	2133.76	39.4139	0.351789
Unknown MST 30	201.034	6805.37	2455.08	2426.06	27.5037	0.766211
Unknown MST 31	27.3604	16788.7	5890.79	5758.92	26.5981	0.988393
Unknown MST 32	44.6529	1773.74	847.983	834.193	30.9587	0.691722
Unknown MST 33	1645.81	328151	51584.4	45739	65.7185	0.400712
Unknown MST 34	251.915	210435	17066.6	12380.9	114.93	0.26419
Unknown MST 35	469.437	242036	23789.9	19202.4	83.5039	0.207208
Unknown MST 36	80.3824	4356.78	1019.96	880.406	65.8639	0.2501
Unknown MST 37	19.057	2917.61	1317.54	1289	33.0772	0.973051
Unknown MST 38	43.4532	4125.61	1984.81	1923.94	33.6833	0.965428
Unknown MST 39	546.806	118988	8048.28	5729.62	116.99	0.10764
Unknown MST 40	30657.6	1.5908e+07	1.54291e+06	849806	118.246	0.151683
Unknown MST 41	14.8929	75047.7	3709.78	1292.72	169.323	0.0314331
Unknown MST 42	17.2529	5844.55	1285.23	1083.98	60.9695	0.291497
Unknown MST 43	223.283	7137.21	3122.1	3058.82	29.3059	1.03273
Unknown MST 44	85.9154	77645.8	14037.1	13251.9	47.545	0.560033
Unknown MST 45	1829.54	187549	36879.3	32838.1	54.5541	0.445536
Unknown MST 46	75.8904	94210.1	7537.11	6155.11	94.4262	0.320671
Unknown MST 47	115.342	71810	6922.95	5072.15	120.899	0.0267252
Unknown MST 48	38.2324	1880.97	449.268	409.698	54.166	0.291422
Unknown MST 49	44.2711	16651.8	3179.38	2654.14	67.9057	0.295066
Unknown MST 50	16833.5	832792	161775	138548	65.3401	0.147743
Unknown MST 51	15.7831	12320	2680.74	2546.95	47.4909	0.546473
Unknown MST 52	28.4569	12384.7	1779.47	1060.27	106.152	0.0223863
Unknown MST 53	867.651	39920.6	5465.91	5064.91	52.0742	0.500229
Unknown MST 54	391.316	61726.7	8694.52	6759.82	80.3375	0.175702
Unknown MST 55	55.1037	2097.11	502.059	453.83	58.514	0.273879
Unknown MST 56	93.5967	3293.74	639.632	555.445	57.5897	0.169536
Unknown MST 57	50.9946	29433	10044.1	9864.39	40.1976	0.912173
Unknown MST 58	180.405	2517.07	914.102	875.331	37.3585	0.429134
Unknown MST 59	308.032	3811.18	1161.29	1121.85	38.4993	0.507684
Unknown MST 60	592.036	9780.89	3196.65	3153.03	26.842	0.852543
Unknown MST 61	34.8309	3897.24	886.859	730.061	67.1068	0.233617
Unknown MST 62	104.354	5340.65	957.264	801.186	63.7662	0.0535016
Unknown MST 63	550.247	185942	13290.6	9871.6	123.858	0.257786
Unknown MST 64	55.7428	2467.73	308.448	266.028	74.0335	0.0973033
Unknown MST 65	24068.1	487653	201142	191094	36.1198	0.426481
Unknown MST 66	334.594	11458.2	2243.05	2014.85	55.9176	0.243733
Unknown MST 67	606.935	7948.38	2798.2	2721.67	32.2912	0.592165
Unknown MST 68	314.454	36257.5	4762.74	2839.56	94.7143	-0.0559875
Unknown MST 69	75.8231	10968.8	1377.59	788.916	114.547	-0.020771
Unknown MST 70	379.995	7218.04	2457.01	2369.21	31.5877	0.709227
Unknown MST 71	366.225	12695.8	2717.83	2505.4	50.7695	0.410857
Unknown MST 72	38.79	19668.3	1555.41	1085.16	111.491	0.172169
Unknown MST 73	526.464	15647.8	5930.4	5612.99	37.3496	0.532118
Unknown MST 74	100934	2.15392e+06	978133	938026	37.6336	0.428291
Unknown MST 75	68.2512	18171.5	1822.48	1499.86	90.3516	0.262394
Unknown MST 76	611.471	13511.5	3729.63	3637.09	32.9647	0.6328
Unknown MST 77	329.541	6110.15	1805.16	1772.38	32.5284	0.665248
Unknown MST 78	5.07913	7333.19	598.432	227.193	146.254	0.0579561
Unknown MST 79	214.702	14862.5	2235.83	1929.73	69.5288	0.212474
Unknown MST 80	142.013	5577.62	1002.84	921.77	47.9087	0.348515
Unknown MST 81	171.693	3640.18	858.531	812.78	40.0098	0.359089
Unknown MST 82	229.23	11655.7	1017.8	872.411	98.4805	-0.0264345
Unknown MST 83	1485.16	28629.4	8134.04	7675.59	37.5958	0.427812
Unknown MST 84	1503.47	60148.3	22654.9	21955.7	39.8522	0.607584
Unknown MST 85	29144.4	2.15375e+06	829162	752704	46.3492	0.485139
Unknown MST 86	227.798	19127	2046.87	1941.18	58.4703	0.558982
Unknown MST 87	114.473	772.973	478.993	483.782	23.6427	1.32435
Unknown MST 88	1873.61	52943.6	10276.3	9114.6	54.6737	0.120447
Unknown MST 89	2483	41623.5	15217.6	14301.3	34.6824	0.421333
Unknown MST 90	629.75	8.68569e+06	504203	352367	137.67	0.162063
Unknown MST 91	890.142	20903.2	7198.74	6778.39	42.4428	0.349413
Unknown MST 92	75.0468	52338.2	8887.11	7189.45	74.3569	0.312694
Unknown MST 93	7660.01	931210	53168.1	42217.8	137.677	0.114346
Unknown MST 94	389.169	10129	2405.35	2243.71	41.1532	0.388371
Unknown MST 95	3043.37	88550.2	17462.8	16389.1	47.3041	0.393683
Unknown MST 96	44.5367	2337.78	957.974	988.589	37.3156	0.897834
Unknown MST 97	335.597	8171.8	2610.59	2486.16	38.439	0.56563
Unknown MST 98	75.2271	2353.08	885.726	837.179	40.0098	0.465426
Unknown MST 99	5940.59	195272	39641.3	38223	39.9259	0.476799
Unknown MST 100	1136.31	35575.4	6403.39	5361.49	68.6754	-0.000609003
Unknown MST 101	2142.87	61057.8	16476.3	14388.9	53.9619	0.165308
Unknown MST 102	1742.78	81722.3	10393.4	9079.73	66.2011	-0.0546465
Unknown MST 103	2462.98	117053	12076.2	11268.9	57.8053	0.363318
Unknown MST 104	2923.78	34829.7	9882.24	8873.11	48.283	-0.193059
Unknown MST 105	76370	4.27365e+06	571943	370662	88.6934	-0.162961
Unknown MST 106	186.645	8071.52	2360.09	2326.65	39.0037	0.792368
Unknown MST 107	208.464	5372.94	1783.44	1809.2	38.7155	0.730904
Unknown MST 108	675.047	35292.8	6611.43	5338.51	74.5134	0.000213582
Unknown MST 109	3942.59	94166.9	34712.5	32866.2	40.8312	0.526843
Unknown MST 110	16.6683	16722.7	4981.65	4898.73	51.3439	0.625926
Unknown MST 111	301.525	8545.53	3676.54	3447.04	40.27	0.521001
Unknown MST 112	35.547	12236	1801.07	1619.57	65.6021	0.519472
Unknown MST 113	290.127	5629.15	1478.29	1407.79	39.8969	0.324525
Unknown MST 114	842.876	26987.1	8093.04	7619.32	42.723	0.36471
Unknown MST 115	426.187	30458.5	2553.8	2115.44	85.5812	-0.0616508
Unknown MST 116	424.216	27583.8	2371.12	1945.24	84.394	-0.0762444
Unknown MST 117	377.307	14375.7	5150.55	4937	42.5415	0.53366
Unknown MST 118	3343.78	21423.9	12010.4	12101.7	16.1882	1.43151
Unknown MST 119	907.198	40254.1	11456.3	11413.7	41.621	0.688379
Unknown MST 120	4446.92	25526.7	13657.1	13690.2	16.1685	1.39389
Unknown MST 121	376.933	7156	2926.53	2874.81	35.2814	0.855776
Unknown MST 122	299.174	198932	2726.06	1476.13	464.723	-0.242415
Unknown MST 123	517.813	38603.7	3024.65	2763.35	78.9828	0.543496
Unknown MST 124	258827	1.52899e+07	2.86575e+06	2.46851e+06	81.0637	0.197595
Unknown MST 125	1608.57	94017.5	20994.4	18458.9	51.0314	0.30765
Unknown MST 126	260.816	16009.5	6371.61	5610.45	48.4496	0.455266
Unknown MST 127	1191.05	18950.8	5613.52	5384.77	37.4539	0.638985
Unknown MST 128	628.083	6521.48	1868.17	1817.95	29.3798	0.73497
Unknown MST 129	317.13	51638.2	2326.74	1879.18	141.902	0.109918
Unknown MST 130	209.31	3433.78	1131.44	1088.36	36.3735	0.546355
Unknown MST 131	479.563	10712.2	2735.26	2665.48	32.6289	0.889863
Unknown MST 132	2662.83	111420	42372.1	39270.3	42.7622	0.481807
Unknown MST 133	108.155	10847	2283.12	1715.6	79.506	0.141894
Unknown MST 134	318.617	5286.02	1845.19	1739.11	39.1004	0.337722
Unknown MST 135	264.865	3283.94	1209.12	1154.76	31.9767	0.729978
Unknown MST 136	233.126	5810.45	1685.43	1657.42	30.7377	1.02966
Unknown MST 137	53.0663	1251.11	367.047	347.653	41.3841	0.523937
Unknown MST 138	276.881	13653.5	5235.02	4933.6	41.7371	0.531816
Unknown MST 139	67.6487	818.981	405.628	403.168	23.2145	1.13628
Unknown MST 140	290.116	2480.34	1023.43	961.013	40.4005	0.177806
Unknown MST 141	15.333	148075	19448.1	16934.2	88.79	0.540685
Unknown MST 142	11399.7	344346	114651	107770	42.0001	0.429339
Unknown MST 143	59.1196	4700.44	559.851	389.188	92.2988	-0.0630756
Unknown MST 144	35594.1	767728	188716	177743	43.5958	0.459098
Unknown MST 145	115.353	4025.11	584.752	530.411	53.0646	0.193312
Unknown MST 146	273.701	2883.05	1160.05	1122.72	31.2819	0.457912
Unknown MST 147	3847.66	85527.4	23564.1	21566.8	45.4119	0.317527
Unknown MST 148	436.703	16465.5	3360.61	3071.69	53.5903	0.355
Unknown MST 149	186.061	7596.26	1776.4	1622.93	53.5874	0.382938
Unknown MST 150	325.017	7622.35	1890.29	1731.18	44.6982	0.418526
Unknown MST 151	88.5367	15852.7	3442.94	3280.69	43.8395	0.734423
Unknown MST 152	91.8766	2246.82	715.138	716.941	37.0545	0.684388
Unknown MST 153	1136.05	25159.1	7140.96	6735.75	45.4842	0.415325
Unknown MST 154	151.407	4570	1474.32	1343.49	48.3381	0.439442
Unknown MST 155	39665.9	2.52487e+06	885160	811918	45.289	0.509744
Unknown MST 156	483.248	8657.22	2524.59	2415.17	41.5396	0.424269
Unknown MST 157	597.401	26585.1	5554.97	4698.6	70.1441	0.158105
Unknown MST 158	516.837	6932.48	3082.2	3060.41	27.7311	0.796142
Unknown MST 159	254.29	12202.9	2193.19	1901.37	63.6962	0.245327
Unknown MST 160	438.024	136179	8644.36	6761.14	108.143	0.182129
Unknown MST 161	52.2447	1860.86	496.321	425.441	57.6513	0.218998
Unknown MST 162	3302.77	54639	18749.5	18039.4	33.6848	0.675847
Unknown MST 163	137.637	7348.8	1276.02	1141.9	55.8364	0.339396
Unknown MST 164	37.3021	2684.18	928.257	825.823	48.136	0.506589
Unknown MST 165	159.633	4943.1	1240.36	1036.73	65.7359	0.124189
Unknown MST 166	255.975	19626.7	3556.86	2804.36	71.7007	-0.0201763
Unknown MST 167	75.6697	4433.06	1373.44	1250.87	51.5381	0.331157
Unknown MST 168	50.5092	4982.85	910.678	706.347	83.4763	0.179512
Unknown MST 169	337.799	6833.88	1400.55	1372.61	40.4843	0.484861
Unknown MST 170	147.531	13587.5	3981.05	3560.37	51.7321	0.406848
Unknown MST 171	52.6337	5595.33	1411.8	1203.45	59.4677	0.332213
Unknown MST 172	68.6469	5303	696.804	592.123	78.8115	0.21608
Unknown MST 173	1574.62	23880.8	7823.49	7501.18	40.6461	0.389684
Unknown MST 174	491.631	27040.5	4161.51	3862.56	50.2743	0.414843
Unknown MST 175	145.042	30751.5	3487.48	2827.58	89.9513	0.342842
Unknown MST 176	560.775	418295	23623	14093.6	139.517	0.0230624
Unknown MST 177	110.605	7008.63	1651.82	1484.34	57.293	0.372898
Unknown MST 178	62.0525	980.193	525.997	528.285	29.077	1.12778
Unknown MST 179	646.233	33016.4	4520.58	4079.22	63.4289	0.439448
Unknown MST 180	528.692	13970	3101.17	2875.45	46.6205	0.482807
Unknown MST 181	227.772	6387.84	1290.14	1198.21	51.497	0.188674
Unknown MST 182	1275.83	68386.2	11225.4	10214.8	52.3193	0.355387
Unknown MST 183	1528.66	19207.7	5206.2	5001.99	30.3782	0.374854
Unknown MST 184	1067.73	48192.3	6326.34	5860.19	53.8837	0.450961
Unknown MST 185	8862.02	146099	44577.3	43223.8	37.5328	0.658248
Unknown MST 186	3118.54	134604	36882.4	32923.4	56.2015	0.35689
Unknown MST 187	79.0773	2131.52	785.36	744.539	38.3736	0.608076
Unknown MST 188	861.064	10790.1	3824.96	3709.61	30.9745	0.718693
Unknown MST 189	391.675	14098.9	2391.32	2235.14	53.3787	0.393671
Unknown MST 190	3487.87	213119	41337.2	38661.5	46.8963	0.586935
Unknown MST 191	83.3845	239262	15798.3	10030.4	138.769	0.222593
Unknown MST 192	126.548	3114.76	597.51	561.914	41.5546	0.450846
Unknown MST 193	21.6554	1614.09	348.527	287.009	71.4201	0.0303167
Unknown MST 194	1284.71	199034	22760.1	18276.5	87.4206	0.338192
Unknown MST 195	164.842	4915.91	1181.4	1108.32	48.101	0.333173
Unknown MST 196	9645.99	70183.2	39390.8	39425.4	26.0351	0.898472
Unknown MST 197	2504.96	61444.4	13450.3	12708	44.8473	0.371506
Unknown MST 198	2753.24	86469.5	15944.2	14250.9	60.1777	0.233363
Unknown MST 199	1664.97	1.04551e+06	134923	108366	94.5534	0.388963
Unknown MST 200	183.488	8164.46	1576.15	1463.34	46.9836	0.410361
Unknown MST 201	236.209	50368.2	3356.94	2713.46	118.307	0.229352
Unknown MST 202	273.942	5401.88	1694.26	1648.67	36.9981	0.513263
Unknown MST 203	41.012	44547.4	2965.87	1119.44	189.051	-0.00955931
Unknown MST 204	222.474	32300.9	3090.06	2086.6	111.604	-0.0496267
Unknown MST 205	1657.71	41998	10233.5	9563.57	51.3957	0.292143
Unknown MST 206	7.64111	2.71776e+06	49939.9	18242.5	302.036	0.0928932
Unknown MST 207	104.285	3491.93	909.337	820.566	57.177	0.343762
Unknown MST 208	26.7342	1049.94	322.527	289.248	51.428	0.31027
Unknown MST 209	3550.01	1.35636e+06	180139	144440	92.3529	0.394132
Unknown MST 210	30601.1	1.51891e+06	209071	187795	60.0348	0.365048
Unknown MST 211	1471.44	75500.1	12011	11058.7	59.7975	0.439472
Unknown MST 212	606.616	41725.4	4680.97	4348.61	60.095	0.460064
Unknown MST 213	593.638	129077	13236.8	9654.6	103.269	0.160841
Unknown MST 214	1499.9	29095.3	8659.29	7977.82	51.5445	0.35067
Unknown MST 215	756.697	1.19006e+06	65406.5	36444.8	156.029	0.108838
Unknown MST 216	173.196	126710	15940.4	11599.6	104.97	0.243819
Unknown MST 217	1341.55	34653.7	9694.92	8999.41	46.9135	0.417462
Unknown MST 218	1043.15	192231	22025.8	15342	105.819	0.177202
Unknown MST 219	53.1919	8427.91	1159.41	997.006	66.8521	0.297467
Unknown MST 220	90.5058	24234.9	3348.68	3034.57	67.3523	0.399907
Unknown MST 221	119.29	4797.14	1089	1035.84	47.8085	0.556379
Unknown MST 222	1258.7	5.16632e+06	326067	195587	160.003	0.201782
Unknown MST 223	358.576	1.47287e+06	110547	76566.3	129.12	0.253264
Unknown MST 224	114.522	19229.5	2749.38	2536.46	58.8937	0.434574
Unknown MST 225	16.6267	7651.36	1267.49	1075.59	70.4586	0.357715
Unknown MST 226	83.8398	94891.7	10002.7	7652.61	110.336	0.281678
Unknown MST 227	261.798	4447.21	1172.15	1131.45	43.4386	0.466245
Unknown MST 228	491.142	11262.4	2492.8	2305.92	41.964	0.17967
Unknown MST 229	191.377	3769.88	851.634	835.838	39.7858	0.642033
Unknown MST 230	66.2161	6489.05	1118.19	996.897	61.3271	0.346838
Unknown MST 231	157.203	8392.09	2600.1	2381.68	48.2558	0.405896
Unknown MST 232	280.341	37368	7602.51	6846.87	55.5188	0.595848
Unknown MST 233	89.5611	2481.75	663.46	622.672	42.2593	0.361813
Unknown MST 234	537.757	626328	57493.4	43393.7	104.94	0.387968
Unknown MST 235	2646.76	39475	14069.2	13147.8	45.054	0.382561
Unknown MST 236	459.796	10017.8	2731.08	2497.86	51.7408	0.302545
Unknown MST 237	5225.43	173693	36060.8	34768.4	45.7828	0.506653
Unknown MST 238	90.771	9702.03	1102.93	958.768	82.2465	0.236362
Unknown MST 239	17419.7	621261	130003	112564	63.7939	0.302616
Unknown MST 240	319.321	25514.7	3703.77	3173.8	63.8832	0.218482
Unknown MST 241	40.3578	2537.6	462.594	295.097	89.381	-0.00812193
Unknown MST 242	72.3708	876.571	298.554	286.713	34.4721	0.380296
Unknown MST 243	61.0886	2257.4	465.695	435.711	52.0021	0.421926
Unknown MST 244	1677.34	28061.7	8031.46	7309.84	45.2237	0.253729
Unknown MST 245	28.2158	2436.59	412.248	348.582	68.7434	0.223004
Unknown MST 246	969.97	322608	24066.9	13133.2	131.475	0.0374468
Unknown MST 247	336.033	6423.74	1703.21	1663.62	31.9618	0.600386
Protein content 2	32.5174	227.047	106.132	104.059	27.8049	0.631001
Seed weight 3	0.0196	0.0339	0.0244	0.024	9.16988	-1.17824
Legend:
1 as normalized intensities
2 in µg(Protein) / mg(seed weight)
3 in mg

## Sheet: Data S2
Data S2 Additional set of markers
Marker	Chomosome	Position in bp	Oligonucleotide 1	Oligonucleotide 2
F19P19ID	1	1189554	GTCAAATCCATCTTCTTCCTTGATAC	GGCTCTTACAGCGTTCCATC
F12K11ID	1	1997223	GTAGTCTCAATAAGTCAACCGTTATCC	AGTGCAATCTTTGAAACTTGAGG
F5I14ID	1	24370429	CTTTTCTGCCTGAAATTGTCG	GGGTTTCCAGCATTACTTGTTG
M1_8645	1	26316574	GGACCGACGGTTACGAGAGT	TAACGGGCCGTTGCAAGA
MSAT2.5	2	208306	TGAGAGGGACAGATAGGAAGG	ATCAAAAGGGATACTGACAAAGC
T16F16ID	2	649589	TGTTCCTGCTCTTCCTCACA	AGAGAACGTGGTACCGATGG
nga1145	2	683672	CCTTCACATCCAAAACCCAC	GCACATACCCACAACCAGAA
M2_4269	2	8410151	ATGTATTTGTTGCAAAATAA	TGCACAGAAGAAAAAACTA
nga1126	2	11696472	CAGAAAAGTCGCAGATAATAACAGAG	CAGTTCCTTTATCGCTCCTTCAC
MSAT2.22	2	19625983	CGATCCAATCGGTCTCTCTG	TGGTAACATCCCGAACTTCTG
M3_0089	3	209239	CAATCTAACAAGGCAAAAG	CTCGCAACCAACCTACAAG
nga172	3	786378	CATCCGAATGCCATTGTTC	AGCTGCTTCCTTATAGCGTCC
F9F8ID	3	3463404	TGTACCAGGCAATTCCAGTTC	AACGACTTCGTGTTCGTTCC
MSAT3.19	3	8808160	CGATCCAATTGACATTGAAACC	GGCTTGGCACAAACTGAGAG
MSAT3.32	3	11206994	GCACTTGCAGCTTAACTTTGTG	GTGACTGTCAAACCGTCTCTTTC
T6H20ID	3	17270109	AAAAGATGTTCACGGACTAGGTG	CTATTGTCAACGACGGTGTCTATC
M3_9924	3	23281282	AAATGCCAGGGGAATAGA	CAAACCATGCAATGATGC
F6N23ID	4	269963	GAGTGGTTCGAATGAGATTGC	GGAACTTGATGTTGGTCGATG
nga8	4	5628871	GAGGGCAAATCTTTATTTCGG	CATCCTTTAGTGAAACAACGGAAC
F24J7ID	4	10613062	CCAGAGATGAGGCTTTGCTG	TTCTACTTTCGTATTCACGGATTG
M4_7366	4	13690595	GACGTCGTTTCAATAACTAA	AGTTCCATTCCACGAATCTT
M4_9963	4	18516346	ATCCGATCTCAAACAGAGTC	GTCGGGTTTCTGTATCTCC
M5_1629	5	4394529	GGACTGTTGCTTTATTATTC	TTCAAAGCTGGATAACAGA
nga106	5	5397442	GTTATGGAGTTTCTAGGGCACG	TGCCCCTTTTGTTCTTCTCC
nga139	5	8428177	GGTTTCGTTTCACTATCCAGG	AGAGCTACCAGATCCGATGG
nga129	5	20116031	AAATCGTAAAACCTATAGAGAAACATCG	CAACACTGAAGATGGTCTTGAGG
K8K14IDa	5	26869691	GAGCGAGACATAAGCAATCG	TGACCATGCTGTCACTTTACTG
K8K14IDb	5	26920417	CTAAGTATGCCACATAACTGAATTTTTG	TGGTGGAAACTTCGTCTTCTG

## Sheet: Data S3
Data S3 Genetic map
Chromosome	Marker	Position (cM)	Position (Mbp)	Nr. Col-0 alleles	Nr. C24 alleles	missing data points
1	MASC03771	0	0.174605	165	223	0
1	F19P19ID	4.128	1.18955	165	225	0
1	F12K11ID	7.14909	1.99722	162	227	0
1	MASC03758	8.66966	2.3127	155	229	0
1	MASC09203	12.5218	3.48727	163	224	0
1	MASC02475	16.6934	4.75973	162	219	0
1	MASC03658	20.9537	5.85533	162	226	0
1	MASC03911	22.9508	7.14434	160	228	1
1	MASC05029	27.3665	8.16839	175	214	0
1	MASC05303	31.8114	9.36205	173	213	1
1	MASC09223	38.1421	10.8869	182	207	0
1	MASC02998	40.6746	11.4334	180	210	1
1	MASC09204	44.3134	12.525	187	200	0
1	MASC02577	49.385	13.8324	189	197	0
1	MASC04127	49.9593	15.9284	190	199	0
1	MASC04209	52.3857	16.6447	195	193	0
1	MASC03340	58.0826	17.8097	200	183	0
1	MASC00545	62.3306	18.944	199	179	1
1	MASC03754	66.4326	20.0272	203	182	0
1	MASC09205	68.6401	20.8595	201	185	0
1	MASC04170	72.8748	22.2862	214	170	0
1	MASC03447	77.5229	24.0373	218	168	0
1	F5I14ID	79.165	24.3704	226	163	0
1	MASC03631	83.6445	25.2357	222	159	8
1	M1_8645	89.4636	26.3166	230	159	1
1	MASC03684	89.8388	26.4468	228	160	0
1	MASC03930	94.6919	27.8471	230	151	0
1	MASC03765	98.3062	28.8849	230	155	0
1	MASC09206	102.735	30.3482	231	153	0
2	MASC05502	0	0.133624	188	197	1
2	MSAT2.5	1.18631	0.208306	192	199	0
2	T16F16ID	6.31759	0.649589	198	194	0
2	nga1145	6.52302	0.683672	200	191	0
2	MASC05477	9.23801	1.12505	202	186	0
2	MASC06808	12.4239	2.02693	195	191	0
2	MASC05962	15.5771	2.99645	192	192	0
2	MASC05803	15.5771	3.53198	191	193	1
2	MASC05857	15.5771	4.25626	190	192	0
2	MASC05361	15.7099	5.17934	194	191	0
2	MASC05657	27.1896	7.52029	187	199	0
2	M2_4269	32.4829	8.41015	180	205	2
2	MASC02747	32.7459	8.42906	182	203	0
2	MASC02600	35.6686	9.38383	183	206	0
2	MASC02644	41.2859	10.4289	184	205	0
2	MASC09221	44.4367	11.4248	182	205	0
2	nga1126	45.3884	11.6965	181	208	0
2	MASC06104	50.468	12.5196	177	209	0
2	MASC05434	54.7581	13.2897	176	206	0
2	MASC09222	58.382	14.3754	184	195	0
2	MASC05386	64.7181	15.7856	194	188	0
2	MASC06025	68.851	16.8867	191	193	0
2	MASC00371	73.7202	18.4366	200	187	0
2	MSAT2.22	76.5939	19.626	200	186	3
2	MASC02812	76.5939	19.672	199	186	0
3	M3_0089	0	0.209239	158	231	0
3	MASC03898	0.339133	0.276915	157	233	1
3	nga172	1.74726	0.786378	160	231	0
3	MASC03001	2.06441	0.971403	156	233	0
3	MASC05312	6.19575	2.08711	165	224	0
3	F9F8ID	10.704	3.4634	162	227	1
3	MASC02947	14.1076	4.62576	174	212	0
3	MASC04608	18.1478	5.55139	180	206	2
3	MASC04279	20.9243	6.53603	187	201	0
3	MASC02841	24.8824	7.8295	186	203	0
3	MSAT3.19	30.9607	8.80816	205	185	0
3	MASC04516	31.6121	8.98016	206	184	0
3	MASC04523	36.7733	9.94349	213	177	0
3	MASC02648	44.9426	11.0509	245	131	1
3	MSAT3.32	45.7816	11.207	251	134	0
3	MASC04262	48.8193	12.4894	265	121	0
3	MASC05045	49.0799	14.3046	265	124	0
3	MASC04819	51.3134	15.4187	269	115	1
3	MASC07090	57.183	16.1639	275	111	0
3	MASC01171	57.183	16.164	275	111	0
3	T6H20ID	63.6419	17.2701	259	131	0
3	MASC09224	68.1702	18.5015	251	140	0
3	MASC03218	74.5746	19.865	239	148	0
3	MASC02788	78.7727	20.7447	243	145	0
3	MASC09218	81.7901	21.8188	236	151	0
3	MASC04925	82.8941	22.6279	235	153	0
3	M3_9924	86.2975	23.2813	234	155	1
3	MASC09219	86.6946	23.4069	232	157	0
4	MASC02820	0	0.042642	183	210	0
4	MASC04036	0.647774	0.104508	181	211	0
4	MASC07015	1.56659	0.146029	175	216	1
4	F6N23ID	4.14585	0.269963	169	222	0
4	MASC04123	4.14585	0.301329	169	222	0
4	MASC04725	10.2118	1.09249	154	233	0
4	MASC05042	12.9005	2.18836	155	230	0
4	MASC09225	13.0416	2.90716	155	232	0
4	MASC04685	14.0149	5.23077	157	227	0
4	nga8	18.6991	5.62887	166	220	0
4	MASC02668	23.3787	6.12076	167	218	3
4	MASC09213	36.7435	7.60489	196	193	0
4	MASC03275	43.1005	8.96198	210	181	0
4	MASC03263	44.3579	9.75385	209	174	1
4	F24J7ID	48.6862	10.6131	209	180	2
4	MASC02548	48.6862	10.6139	209	176	4
4	MASC04642	54.7903	11.7864	199	183	0
4	MASC09214	58.6358	12.7102	192	185	0
4	MASC09215	60.5228	13.588	180	198	0
4	M4_7366	61.0214	13.6906	186	195	2
4	MASC03154	63.1119	14.6586	186	198	0
4	MASC04005	65.7073	15.7866	190	189	7
4	MASC04199	68.6122	16.8794	190	198	0
4	MASC09216	73.826	17.7721	180	209	0
4	M4_9963	76.8882	18.5163	183	203	1
4	MASC05258	76.8882	18.5385	183	203	0
5	MASC00144	0	0.506803	182	198	2
5	MASC04860	2.57871	1.19346	185	199	1
5	MASC04531	5.56743	2.0731	192	194	0
5	MASC09207	9.6228	3.28412	187	199	0
5	MASC05127	13.3326	4.24304	186	202	0
5	M5_1629	13.6021	4.39453	186	204	0
5	MASC03612	16.3365	5.20998	193	196	2
5	nga106	17.2347	5.39744	192	198	1
5	MASC09208	21.0813	6.53915	195	190	0
5	MASC09209	26.2707	7.71792	202	184	0
5	nga139	30.2019	8.42818	201	184	0
5	MASC03559	32.6668	8.81048	195	188	0
5	MASC04983	40.354	10.096	203	183	0
5	MASC03952	44.0549	11.0671	193	191	0
5	MASC01174	44.1187	12.0772	192	191	0
5	MASC01361	45.748	13.8327	190	194	0
5	MASC04275	51.6626	14.9739	190	193	0
5	MASC01582	57.2814	16.0697	191	190	1
5	MASC03128	63.7733	17.1689	185	194	0
5	MASC04317	67.4074	18.2662	188	196	0
5	MASC04298	70.7701	19.1454	188	195	1
5	nga129	72.6607	20.116	192	192	2
5	MASC02675	72.7954	20.1822	191	189	5
5	MASC04591	77.2395	21.2433	194	184	4
5	MASC04394	81.5301	22.3868	206	181	0
5	MASC01545	84.9152	23.4008	216	164	0
5	MASC04576	87.8618	24.3576	219	156	0
5	MASC09211	92.7904	25.5798	233	145	1
5	K8K14IDa	99.2501	26.8697	237	141	0
5	K8K14IDb	99.9223	26.9204	233	144	0

## Sheet: Data S4
Data S4 mQTL candidate genes
QTL ID	Chromosome	Metabolite	Synonyme in AraCyc database	Upper border of support interval (cM)	Lower border of support interval (cM)	Upper border of support interval (bp)	Lower border of support interval (bp)	direct candidate (AGI)	indirect candidate (AGI)
1	2	1,6-anhydro-beta-Glucose	NA	15.7099	64.7181	5179345	15785611	NA	NA
2	5	1,6-anhydro-beta-Glucose	NA	0	30.2019	1	8428177	NA	NA
3	2	1-Kestose	1-kestotriose	15.7099	44.4367	5179345	11424765	NA	NA
4	4	1-Kestose	1-kestotriose	4.14585	18.6991	301329	5628871	NA	NA
5	3	2-amino-Adipic acid	L-2-aminoadipate	63.6419	81.7901	17270109	21818753	NA	NA
6	4	2-amino-Adipic acid	L-2-aminoadipate	54.7903	76.8882	11786400	18516346	NA	AT4G33150, AT4G36400
7	5	2-amino-Adipic acid	L-2-aminoadipate	5.56743	21.0813	2073102	6539148	NA	NA
8	2	3,4-dihydroxy-Phenylglycol	3,4-dihydroxyphenylglycol	58.382	76.5939	14375406	19698289	NA	NA
9	3	3,4-dihydroxy-Phenylglycol	3,4-dihydroxyphenylglycol	10.704	18.1478	3463404	5551391	NA	NA
10	5	3,4-dihydroxy-Phenylglycol	3,4-dihydroxyphenylglycol	9.6228	45.748	3284123	13832746	NA	NA
11	2	Alanine	L-alanine	68.851	76.5939	16886677	19698289	AT2G47750	AT2G40660, AT2G43760
12	5	Alanine	L-alanine	21.0813	77.2395	6539148	21243342	AT5G22800, AT5G44720, AT5G51920	AT5G20990, AT5G45900, AT5G19720, AT5G26710, AT5G26830, AT5G27470, AT5G38750, AT5G38830, AT5G49030, AT5G51690, AT5G25620, AT5G43890, AT5G22300, AT5G24950, AT5G24960, AT5G42590
13	4	alpha-Lipoamide	NA	4.14585	12.9005	301329	2188362	NA	NA
14	4	alpha-Lipoamide	NA	44.3579	76.8882	9753853	18516346	NA	NA
15	5	alpha-Lipoamide	NA	21.0813	40.354	6539148	10095967	NA	NA
16	1	Asparagine	L-asparagine	83.6445	102.735	25235673	30427671	AT1G68420, AT1G70980	AT1G72550
17	2	Asparagine	L-asparagine	35.6686	58.382	9383832	14375406	NA	AT2G25840, AT2G31170, AT2G33840
18	3	Asparagine	L-asparagine	63.6419	74.5746	17270109	19864963	AT3G47340	AT3G48110
19	5	Asparagine	L-asparagine	67.4074	84.9152	18266163	23400832	AT5G56680	AT5G49030, AT5G52520
20	1	Aspartic acid	L-aspartate	72.8748	102.735	22286231	30427671	AT1G62800, AT1G62960	AT1G75330, AT1G80600, AT1G66530, AT1G68420, AT1G70980, AT1G72550
21	2	Aspartic acid	L-aspartate	58.382	76.5939	14375406	19698289	AT2G47750	AT2G44040, AT2G45440, AT2G35040, AT2G37690, AT2G37500, AT2G40660
22	3	Aspartic acid	L-aspartate	44.9426	81.7901	11050930	21818753	AT3G47340	AT3G47520, AT3G53910, AT3G53580, AT3G47450, AT3G57180, AT3G57560, AT3G54470, AT3G30805, AT3G44740, AT3G46100, AT3G48110, AT3G55400, AT3G56300, AT3G58140
23	4	Aspartic acid	L-aspartate	36.7435	76.8882	7604892	18585056	AT4G19710, AT4G24830, AT4G26870, AT4G31180, AT4G33760, AT4G27260, AT4G37390, AT4G31990	AT4G33680, AT4G18440, AT4G37670, AT4G22930, AT4G13780, AT4G17300, AT4G26300, AT4G39280, AT4G32915, AT4G34880
24	2	Benzoic acid	benzoate	35.6686	44.4367	9383832	11424765	NA	NA
25	3	Benzoic acid	benzoate	0	14.1076	1	4625764	AT3G11480	NA
26	4	Benzoic acid	benzoate	10.2118	12.9005	1092491	2188362	NA	NA
27	4	Benzoic acid	benzoate	36.7435	48.6862	7604892	10613062	NA	NA
28	5	Benzoic acid	benzoate	21.0813	77.2395	6539148	21243342	AT5G38020	AT5G47980, AT5G49950
29	2	beta,beta-Trehalose	NA	35.6686	76.5939	9383832	19698289	NA	NA
30	4	beta,beta-Trehalose	NA	0	23.3787	1	6120756	NA	NA
31	4	beta-Alanine	beta-alanine	4.14585	23.3787	301329	6120756	NA	NA
32	5	beta-Alanine	beta-alanine	57.2814	92.7904	16069652	25579812	AT5G48840	NA
33	4	Citric acid	citrate	0	76.8882	1	18585056	NA	AT4G26970, AT4G32208, AT4G32210, AT4G35260, AT4G35650, AT4G35830, AT4G00570, AT4G13560, AT4G15530
34	1	Erythritol	erythritol	62.3306	89.8388	18943965	26446763	NA	NA
35	2	Erythritol	erythritol	15.7099	32.4829	5179345	8410151	NA	NA
36	2	Erythritol	erythritol	68.851	76.5939	16886677	19698289	NA	NA
37	4	Erythritol	erythritol	10.2118	12.9005	1092491	2188362	NA	NA
38	5	Erythritol	erythritol	21.0813	32.6668	6539148	8810481	NA	NA
39	1	Fucose	fucose	8.66966	49.385	2312698	13832436	NA	NA
40	2	Fucose	fucose	58.382	68.851	14375406	16886677	NA	NA
41	3	Fucose	fucose	0	6.19575	1	2087109	NA	NA
42	3	Fucose	fucose	63.6419	86.2975	17270109	23281282	NA	NA
43	4	Fucose	fucose	0	10.2118	1	1092491	NA	NA
44	5	Fucose	fucose	0	13.3326	1	4243042	NA	NA
45	3	Fumaric acid	fumarate	6.19575	14.1076	2087109	4625764	NA	AT3G08610, AT3G12260, AT3G09810
46	4	Fumaric acid	fumarate	0	10.2118	1	1092491	NA	AT4G00570
47	4	Fumaric acid	fumarate	36.7435	68.6122	7604892	16879414	AT4G18440, AT4G32208, AT4G32210	AT4G24830, AT4G16450, AT4G20150, AT4G22260, AT4G26965, AT4G28005, AT4G13560, AT4G26970, AT4G35260, AT4G28060
48	5	Fumaric acid	fumarate	9.6228	30.2019	3284123	8428177	AT5G10920	AT5G11770, AT5G23250, AT5G13430, AT5G13440
49	1	Galactinol	galactinol	0	38.1421	1	10886897	AT1G09350	NA
50	3	Galactinol	galactinol	14.1076	86.6946	4625764	23459830	AT3G57520	NA
51	5	Galactinol	galactinol	32.6668	63.7733	8810481	17168921	AT5G30500, AT5G40390	NA
52	1	Gentiobiose	gentiobiose	16.6934	102.735	4759728	30427671	NA	NA
53	2	Gentiobiose	gentiobiose	58.382	76.5939	14375406	19698289	NA	NA
54	4	Gentiobiose	gentiobiose	10.2118	12.9005	1092491	2188362	NA	NA
55	5	Gentiobiose	gentiobiose	21.0813	30.2019	6539148	8428177	NA	NA
56	4	Glucaric acid-1,4-lactone	NA	4.14585	18.6991	301329	5628871	NA	NA
57	2	Gluconic acid-1,5-lactone	NA	15.7099	64.7181	5179345	15785611	NA	NA
58	2	Glucopyranose	glucopyranose	15.7099	64.7181	5179345	15785611	NA	NA
59	5	Glucopyranose	glucopyranose	17.2347	30.2019	5397442	8428177	NA	NA
60	2	Glucuronic acid	glucuronate	15.7099	76.5939	5179345	19698289	NA	NA
61	4	Glucuronic acid	glucuronate	0	10.2118	1	1092491	NA	NA
62	3	Glutamic acid	L-glutamate	63.6419	81.7901	17270109	21818753	AT3G47340, AT3G49680, AT3G53180, AT3G55610, AT3G55630, AT3G55870	AT3G54970, AT3G57560, AT3G55010, AT3G58740, AT3G58750, AT3G48730, AT3G48110, AT3G55400, AT3G56300, AT3G58140, AT3G47680, AT3G55040, AT3G53580, AT3G54470, AT3G48270, AT3G48280, AT3G48290, AT3G48300, AT3G48310, AT3G48320, AT3G53280, AT3G53290, AT3G53300, AT3G54640, AT3G48560, AT3G58990, AT3G58610, AT3G47520, AT3G53910
63	4	Glutamic acid	L-glutamate	54.7903	65.7073	11786400	15786556	AT4G23100, AT4G24670, AT4G26900, AT4G27260, AT4G29210, AT4G31990	AT4G32520, AT4G30000, AT4G24830, AT4G26970, AT4G26300, AT4G26870, AT4G31180, AT4G29250, AT4G31810, AT4G23895, AT4G23900, AT4G25280, AT4G22930, AT4G25434, AT4G28410, AT4G28420, AT4G30530, AT4G30540, AT4G30550, AT4G31500, AT4G27070, AT4G28720, AT4G32540
64	3	Glyceric acid	glycerate	10.704	24.8824	3463404	7829504	NA	NA
65	4	Glycerol	glycerol	36.7435	54.7903	7604892	11786400	AT4G17150, AT4G18550	AT4G16070, AT4G16230, AT4G16820, AT4G18970
66	2	Glycerol-3-phosphate	glycerol 3-phosphate	15.7099	76.5939	5179345	19698289	NA	NA
67	1	Glycine	glycine	12.5218	22.9508	3487274	7144336	NA	AT1G11870, AT1G14610, AT1G17960, AT1G18130, AT1G12550, AT1G11860, AT1G17170, AT1G17180, AT1G17190, AT1G19550, AT1G19570, AT1G11610, AT1G13080, AT1G13090, AT1G13100, AT1G13110
68	2	Glycine	glycine	58.382	76.5939	14375406	19698289	AT2G35120, AT2G35370, AT2G38400	AT2G40660, AT2G46308, AT2G45630, AT2G38660, AT2G44160, AT2G43910, AT2G47730, AT2G44490
69	3	Glycine	glycine	63.6419	86.2975	17270109	23281282	AT3G48110	AT3G55400, AT3G56300, AT3G58140, AT3G62120, AT3G55010, AT3G59970, AT3G55630, AT3G47680, AT3G55040, AT3G62760, AT3G48270, AT3G48280, AT3G48290, AT3G48300, AT3G48310, AT3G48320, AT3G53280, AT3G53290, AT3G53300
70	4	Glyoxylic acid	glyoxylate	4.14585	23.3787	301329	6120756	NA	NA
71	1	Indole-3-acetonitrile	indole-3-acetonitrile	0	12.5218	1	3487274	NA	AT1G04180, AT1G04610, AT1G08980
72	1	Indole-3-acetonitrile	indole-3-acetonitrile	68.6401	89.4636	20859471	26316574	NA	AT1G58265
73	2	Indole-3-acetonitrile	indole-3-acetonitrile	15.7099	44.4367	5179345	11424765	NA	AT2G22330
74	4	Indole-3-acetonitrile	indole-3-acetonitrile	1.56659	10.2118	146029	1092491	NA	NA
75	4	Indole-3-acetonitrile	indole-3-acetonitrile	4.14585	10.2118	301329	1092491	NA	NA
76	5	Indole-3-acetonitrile	indole-3-acetonitrile	2.57871	9.6228	1193462	3284123	NA	AT5G09420
77	2	Isoleucine	L-isoleucine	35.6686	58.382	9383832	14375406	NA	AT2G25840, AT2G31170, AT2G33840
78	3	Isoleucine	L-isoleucine	57.183	74.5746	16164006	19864963	AT3G49680	AT3G44740, AT3G46100, AT3G48110, AT3G48560
79	4	Isoleucine	L-isoleucine	58.6358	63.1119	12710203	14658631	NA	AT4G26300, AT4G26870
80	5	Isoleucine	L-isoleucine	92.7904	99.2501	25579812	26869691	AT5G65780	AT5G64050
81	1	Isomaltose	isomaltose	22.9508	58.0826	7144336	17809680	NA	NA
82	3	Isomaltose	isomaltose	74.5746	86.6946	19864963	23459830	NA	NA
83	5	Isomaltose	isomaltose	45.748	99.9223	13832746	26975502	NA	NA
84	2	Leucine	L-leucine	35.6686	58.382	9383832	14375406	AT2G23170	AT2G26800, AT2G25840, AT2G31170, AT2G33840
85	3	Leucine	L-leucine	63.6419	74.5746	17270109	19864963	AT3G49680	AT3G48110
86	4	Leucine	L-leucine	58.6358	63.1119	12710203	14658631	AT4G27260	AT4G26300, AT4G26870
87	5	Leucine	L-leucine	92.7904	99.2501	25579812	26869691	AT5G65780	AT5G64050
88	1	Malic acid	(S)-malate	40.6746	66.4326	11433410	20027196	AT1G52680, AT1G53240	AT1G33540, AT1G32480, AT1G47420, AT1G42970, AT1G43670
89	4	Malic acid	(S)-malate	61.0214	76.8882	13690595	18585056	NA	AT4G32208, AT4G32210, AT4G35260, AT4G35650, AT4G35830, AT4G37870, AT4G38970, AT4G31990
90	5	Maltose	maltose	9.6228	16.3365	3284123	5209977	NA	AT5G11110, AT5G14500
91	1	Maltotriose	maltotriose	0	44.3134	1	12524970	NA	AT1G10760
92	2	Maltotriose	maltotriose	27.1896	44.4367	7520287	11424765	NA	NA
93	4	Mannitol	D-mannitol	0	12.9005	1	2188362	NA	NA
94	4	Mannitol	D-mannitol	23.3787	63.1119	6120756	14658631	NA	NA
95	5	Mannitol	D-mannitol	9.6228	21.0813	3284123	6539148	NA	NA
96	2	Melibiose	NA	15.7099	64.7181	5179345	15785611	NA	NA
97	5	Melibiose	NA	5.56743	40.354	2073102	10095967	NA	NA
98	2	Methionine	L-methionine	27.1896	76.5939	7520287	19625983	AT2G20860, AT2G29630, AT2G36880, AT2G40660, AT2G43360	AT2G19590, AT2G22810, AT2G25840, AT2G31170, AT2G33840, AT2G20830, AT2G21550, AT2G35120, AT2G35370, AT2G38660, AT2G44160
99	3	Methionine	L-methionine	0	36.7733	1	9943490	AT3G03780, AT3G17390, AT3G19710, AT3G22740, AT3G25900	AT3G23810, AT3G02660, AT3G02760, AT3G04600, AT3G07420, AT3G11710, AT3G13490, AT3G16565, AT3G23145, AT3G12290, AT3G01120
100	3	Methionine	L-methionine	45.7816	63.6419	11206994	17270109	NA	AT3G46490, AT3G30805, AT3G44740, AT3G46100
101	4	Methionine	L-methionine	4.14585	23.3787	301329	6120756	AT4G01850, AT4G05450	AT4G08040, AT4G04350
102	1	myo-Inositol	myo-inositol	12.5218	31.8114	3487274	9362052	NA	AT1G15110, AT1G10900, AT1G13640, AT1G17340, AT1G21920, AT1G21980, AT1G22620, AT1G26270
103	5	myo-Inositol	myo-inositol	17.2347	99.2501	5397442	26869691	AT5G20250, AT5G40390, AT5G23790, AT5G30500	AT5G20840, AT5G24240, AT5G64070
104	1	Nicotinic acid	nicotinate	8.66966	52.3857	2312698	16644717	AT1G08980	AT1G14860, AT1G18300, AT1G28960
105	3	Nicotinic acid	nicotinate	0	81.7901	1	21818753	NA	NA
106	4	Nicotinic acid	nicotinate	0	54.7903	1	11786400	NA	AT4G12720
107	2	Phenylalanine	L-phenylalanine	58.382	76.5939	14375406	19698289	AT2G37040, AT2G46370, AT2G47750	AT2G40660, AT2G40890, AT2G45970, AT2G43840
108	3	Phenylalanine	L-phenylalanine	6.19575	14.1076	2087109	4625764	AT3G07630, AT3G10340	AT3G07420, AT3G11710, AT3G13490
109	3	Phenylalanine	L-phenylalanine	44.9426	86.2975	11050930	23281282	AT3G44720, AT3G53260, AT3G58140	AT3G56060, AT3G61990, AT3G62000, AT3G30805, AT3G44740, AT3G46100, AT3G48110, AT3G55400, AT3G56300, AT3G62120, AT3G29200
110	2	Phosphoric acid	phosphate	54.7581	68.851	13289704	16886677	AT2G32150, AT2G32770, AT2G38600, AT2G39920, AT2G33255, AT2G34890, AT2G35680, AT2G35840, AT2G36880, AT2G38040, AT2G38210, AT2G38230, AT2G38680, AT2G38700, AT2G38740, AT2G39800	AT2G36460, AT2G36530, AT2G36580, AT2G37500, AT2G39770, AT2G36390, AT2G39930, AT2G35020, AT2G38660, AT2G35120, AT2G35370, AT2G33980, AT2G32760, AT2G35170, AT2G37820, AT2G40116, AT2G35040, AT2G37690, AT2G36310, AT2G38280, AT2G31490, AT2G33220, AT2G36230, AT2G39290, AT2G38110, AT2G38995
111	3	Phosphoric acid	phosphate	20.9243	86.6946	6536028	23459830	AT3G20330, AT3G20500, AT3G44620, AT3G46120, AT3G52780, AT3G52810, AT3G52820, AT3G21110, AT3G25660, AT3G26650, AT3G62410, AT3G27740, AT3G30200, AT3G42628, AT3G43220, AT3G59770, AT3G52180, AT3G46970, AT3G50920, AT3G58490, AT3G52340, AT3G54270, AT3G53180, AT3G54050, AT3G54250, AT3G55010, AT3G55610, AT3G55630, AT3G55800, AT3G56130, AT3G58830, AT3G62040	AT3G53580, AT3G59890, AT3G60880, AT3G22960, AT3G25960, AT3G26780, AT3G30841, AT3G49160, AT3G52930, AT3G52990, AT3G55440, AT3G55650, AT3G55810, AT3G47520, AT3G53910, AT3G30775, AT3G47340, AT3G57560, AT3G58740, AT3G58750, AT3G60100, AT3G60750, AT3G47930, AT3G55590, AT3G61610, AT3G27190, AT3G27440, AT3G53900, AT3G60180, AT3G60961, AT3G20040, AT3G56040, AT3G21730, AT3G54970, AT3G59970, AT3G23820, AT3…
112	4	Prephenic acid	prephenate	10.2118	18.6991	1092491	5628871	NA	NA
113	4	Prephenic acid	prephenate	14.0149	54.7903	5230768	11786400	NA	NA
114	5	Prephenic acid	prephenate	21.0813	30.2019	6539148	8428177	NA	AT5G22630
115	4	Proline	L-proline	0	43.1005	1	8961980	NA	AT4G08870, AT4G08900, AT4G04350, AT4G10320, AT4G13780, AT4G02120
116	4	Proline	L-proline	54.7903	63.1119	11786400	14658631	NA	AT4G26300, AT4G26870
117	5	Proline	L-proline	0	13.3326	1	4243042	AT5G10880	AT5G02680, AT5G03406, AT5G01410, AT5G04140, AT5G10240
118	5	Proline	L-proline	87.8618	99.9223	24357567	26975502	NA	AT5G64050, AT5G62530, AT5G65010
119	3	Pyroglutamic acid	5-oxoproline	68.1702	81.7901	18501466	21818753	NA	NA
120	1	Pyruvic acid	pyruvate	72.8748	83.6445	22286231	25235673	NA	AT1G63290, AT1G67090, AT1G65960, AT1G65930, AT1G66200, AT1G62960, AT1G64710, AT1G63970, AT1G67280, AT1G65820, AT1G66235, AT1G60550
121	2	Pyruvic acid	pyruvate	35.6686	44.4367	9383832	11424765	NA	AT2G22780, AT2G22480, AT2G24270, AT2G22330, AT2G25870
122	2	Pyruvic acid	pyruvate	54.7581	64.7181	13289704	15785611	AT2G31810, AT2G34590, AT2G36580	AT2G36460, AT2G36530, AT2G33230, AT2G31350, AT2G32090
123	3	Pyruvic acid	pyruvate	2.06441	24.8824	971403	7829504	AT3G04050, AT3G08860, AT3G20390, AT3G21500	AT3G04120, AT3G04530, AT3G08590, AT3G12780, AT3G15020, AT3G04790, AT3G04880, AT3G14390, AT3G17720, AT3G17760, AT3G09810, AT3G14940, AT3G17820, AT3G17970, AT3G05190, AT3G10050, AT3G13930, AT3G16950, AT3G17240, AT3G10970, AT3G13110, AT3G10850, AT3G09270, AT3G03910, AT3G07270, AT3G10160, AT3G12290, AT3G21730
124	4	Pyruvic acid	pyruvate	65.7073	76.8882	15786556	18585056	AT4G33070, AT4G39660	AT4G32840, AT4G38970, AT4G33680, AT4G35260, AT4G35650, AT4G35830, AT4G37870, AT4G39950, AT4G34350, AT4G35640, AT4G34570
125	5	Pyruvic acid	pyruvate	13.6021	30.2019	4394529	8428177	AT5G16290	AT5G14060, AT5G17330, AT5G14590, AT5G16570, AT5G22300, AT5G23250, AT5G16440, AT5G17780, AT5G17670, AT5G16710, AT5G17220, AT5G18170, AT5G17990
126	3	Raffinose	raffinose	63.6419	86.6946	17270109	23459830	AT3G57520	AT3G56040
127	5	Raffinose	raffinose	51.6626	63.7733	14973938	17168921	AT5G40390	NA
128	2	Rhamnose	rhamnose	27.1896	50.468	7520287	12519577	NA	NA
129	4	Rhamnose	rhamnose	0	10.2118	1	1092491	NA	NA
130	5	Rhamnose	rhamnose	67.4074	72.6607	18266163	20116031	NA	NA
131	3	Ribonic acid	2-carboxy-D-arabinitol 1-phosphate	63.6419	81.7901	17270109	21818753	NA	NA
132	2	Saccharic acid	D-glucarate	54.7581	76.5939	13289704	19698289	NA	AT2G39980
133	2	Secologanin	secologanin	35.6686	54.7581	9383832	13289704	NA	NA
134	2	Serine	L-serine	15.7099	41.2859	5179345	10428938	AT2G13360, AT2G17640	AT2G19880, AT2G16370, AT2G20830, AT2G21550, AT2G17630
135	3	Serine	L-serine	63.6419	74.5746	17270109	19864963	AT3G48780, AT3G48790	AT3G48110
136	2	Sinapic acid	sinapate	15.7099	64.7181	5179345	15785611	AT2G27360	AT2G22920, AT2G22960, AT2G22970, AT2G22980, AT2G22990, AT2G23010
137	4	Succinic acid	succinate	36.7435	73.826	7604892	17772130	AT4G16330, AT4G22870, AT4G22880, AT4G23340, AT4G25420, AT4G21690, AT4G32208, AT4G32210	AT4G13560, AT4G26970, AT4G35260, AT4G35650, AT4G35830, AT4G16450, AT4G20150, AT4G22260, AT4G26965, AT4G28005, AT4G28060, AT4G26220, AT4G34050, AT4G36770, AT4G27250
138	1	Threonic acid	L-threonate	98.3062	102.735	28884867	30427671	NA	NA
139	2	Threonic acid	L-threonate	32.7459	45.3884	8429064	11696472	NA	NA
140	3	Threonic acid	L-threonate	18.1478	24.8824	5551391	7829504	NA	NA
141	3	Threonic acid	L-threonate	63.6419	78.7727	17270109	20744711	NA	NA
142	3	Threonine	L-threonine	63.6419	81.7901	17270109	21818753	NA	AT3G48110, AT3G55400, AT3G56300, AT3G58140, AT3G48560, AT3G49680
143	2	Tryptophan	L-tryptophan	0	27.1896	1	7520287	NA	AT2G04842, AT2G04400
144	3	Tryptophan	L-tryptophan	51.3134	68.1702	15418717	18501466	NA	AT3G44300, AT3G44310, AT3G44320, AT3G48270, AT3G48280, AT3G48290, AT3G48300, AT3G48310, AT3G48320, AT3G43600, AT3G44250, AT3G44740, AT3G46100, AT3G48110
145	4	Tryptophan	L-tryptophan	44.3579	76.8882	9753853	18585056	AT4G24670, AT4G27070	AT4G20235, AT4G20240, AT4G28720, AT4G32540, AT4G39950, AT4G28410, AT4G28420, AT4G31500, AT4G37320, AT4G37400, AT4G37410, AT4G37430, AT4G26300, AT4G26870, AT4G31180, AT4G33760, AT4G39280
146	5	Tryptophan	L-tryptophan	21.0813	40.354	6539148	10095967	NA	AT5G22300, AT5G24950, AT5G24960, AT5G25620, AT5G20960, AT5G19720, AT5G22800, AT5G26710, AT5G26830, AT5G27470
147	3	Tyrosine	L-tyrosine	49.0799	86.6946	14304561	23459830	NA	AT3G53305, AT3G44740, AT3G46100, AT3G48110, AT3G55400, AT3G56300, AT3G58140, AT3G62120
148	5	Tyrosine	L-tyrosine	45.748	99.9223	13832746	26975502	AT5G36160, AT5G51690, AT5G53970	AT5G54080, AT5G38750, AT5G38830, AT5G49030, AT5G52520, AT5G56680, AT5G64050, AT5G51110
149	3	Valine	L-valine	63.6419	74.5746	17270109	19864963	AT3G49680	AT3G48560, AT3G48110
150	4	Valine	L-valine	54.7903	65.7073	11786400	15786556	AT4G27260	AT4G31810, AT4G26300, AT4G26870, AT4G31180
151	5	Valine	L-valine	0	16.3365	1	5209977	AT5G13350, AT5G13360, AT5G13370, AT5G13380	AT5G09300, AT5G02680, AT5G03406, AT5G10880
152	5	Valine	L-valine	81.5301	99.9223	22386815	26975502	AT5G65780	AT5G65940, AT5G56680, AT5G64050

## Sheet: Data S5
Data S5 Summary of the two-way ANOVA
Marker	P-value for marker 1	P-value for subset 1	P-value for marker : subset interaction 1
MASC03771	0.866311	0.999098	0.55114
F19P19ID	0.827081	0.999098	0.408459
F12K11ID	0.717818	0.999098	0.408459
MASC03758	0.668885	0.999098	0.408459
MASC09203	0.829503	0.999098	0.408459
MASC02475	0.211619	0.999098	0.450299
MASC03658	0.109561	0.999098	0.479725
MASC03911	0.229479	0.999098	0.501968
MASC05029	0.0220084	0.999098	0.551755
MASC05303	0.0111814	0.999098	0.729951
MASC09223	0.0279138	0.999098	0.872115
MASC02998	0.0828713	0.999098	0.777476
MASC09204	0.42909	0.999098	0.928755
MASC02577	0.822261	0.999098	0.918282
MASC04127	0.803445	0.999098	0.95981
MASC04209	0.709965	0.999098	0.872115
MASC03340	0.91214	0.999098	0.928755
MASC00545	0.963774	0.999098	0.956449
MASC03754	0.668885	0.999098	0.951095
MASC09205	0.634335	0.999098	0.928755
MASC04170	0.648857	0.999098	0.928755
MASC03447	0.42909	0.999098	0.931573
F5I14ID	0.634335	0.999098	0.729951
MASC03631	0.805201	0.999098	0.872115
M1_8645	0.821572	0.999098	0.609591
MASC03684	0.76893	0.999098	0.729951
MASC03930	0.407449	0.999098	0.511696
MASC03765	0.646732	0.999098	0.836642
MASC09206	0.42909	0.999098	0.928755
MASC05502	0.234189	0.999098	0.430821
MSAT2.5	0.234189	0.999098	0.479725
T16F16ID	0.668885	0.999098	0.450299
nga1145	0.668885	0.999098	0.450299
MASC05477	0.587493	0.999098	0.450299
MASC06808	0.668885	0.999098	0.408459
MASC05962	0.236257	0.999098	0.541473
MASC05803	0.236257	0.999098	0.541473
MASC05857	0.236257	0.999098	0.541473
MASC05361	0.234189	0.999098	0.541473
MASC05657	0.0114716	0.999098	0.729951
M2_4269	0.052948	0.999098	0.906454
MASC02747	0.0828713	0.999098	0.928755
MASC02600	0.015651	0.999098	0.788405
MASC02644	0.00588316	0.999098	0.56828
MASC09221	0.00395307	0.999098	0.795558
nga1126	0.00193427	0.999098	0.872115
MASC06104	0.00786666	0.999098	0.872115
MASC05434	0.00121523	0.999098	0.729951
MASC09222	0.0259162	0.999098	0.92159
MASC05386	0.461881	0.999098	0.918282
MASC06025	0.634335	0.999098	0.872115
MASC00371	0.987559	0.999098	0.723212
MSAT2.22	0.91214	0.999098	0.729951
MASC02812	0.91214	0.999098	0.729951
M3_0089	0.756073	0.999098	0.450299
MASC03898	0.717818	0.999098	0.413217
nga172	0.668885	0.999098	0.450299
MASC03001	0.717818	0.999098	0.450299
MASC05312	0.475661	0.999098	0.408459
F9F8ID	0.688107	0.999098	0.450299
MASC02947	0.668885	0.999098	0.408459
MASC04608	0.894942	0.999098	0.450299
MASC04279	0.668885	0.999098	0.430821
MASC02841	0.688107	0.999098	0.551755
MSAT3.19	0.287314	0.999098	0.729951
MASC04516	0.236257	0.999098	0.744248
MASC04523	0.223685	0.999098	0.501968
MASC02648	0.14705	0.999098	0.928755
MSAT3.32	0.108497	0.999098	0.920871
MASC04262	0.0121412	0.999098	0.872115
MASC05045	0.0114419	0.999098	0.872115
MASC04819	0.022278	0.999098	0.928755
MASC07090	0.0083121	0.999098	0.734694
MASC01171	0.0083121	0.999098	0.734694
T6NA20ID	0.00657214	0.999098	0.918282
MASC09224	0.000349194	0.999098	0.928755
MASC03218	0.0220084	0.999098	0.729951
MASC02788	0.0897848	0.999098	0.928755
MASC09218	0.411773	0.999098	0.511696
MASC04925	0.140528	0.999098	0.413217
M3_9924	0.2087	0.999098	0.408459
MASC09219	0.236257	0.999098	0.408459
MASC02820	0.722789	0.999098	0.450299
MASC04036	0.840987	0.999098	0.64728
MASC07015	0.840987	0.999098	0.729951
F6N23ID	0.91214	0.999098	0.841581
MASC04123	0.91214	0.999098	0.841581
MASC04725	0.821572	0.999098	0.729951
MASC05042	0.717818	0.999098	0.55114
MASC09225	0.66126	0.999098	0.541473
MASC04685	0.556144	0.999098	0.511696
nga8	0.668885	0.999098	0.501968
MASC02668	0.685916	0.999098	0.450299
MASC09213	0.974316	0.999098	0.450299
MASC03275	0.963774	0.999098	0.633719
MASC03263	0.90974	0.999098	0.729951
F24J7ID	0.668885	0.999098	0.450299
MASC02548	0.79014	0.999098	0.450299
MASC04642	0.840987	0.999098	0.413217
MASC09214	0.68979	0.999098	0.511696
MASC09215	0.475661	0.999098	0.511696
M4_7366	0.427053	0.999098	0.55114
MASC03154	0.674219	0.999098	0.729951
MASC04005	0.840987	0.999098	0.920871
MASC04199	0.822261	0.999098	0.918282
MASC09216	0.90974	0.999098	0.954636
M4_9963	0.486469	0.999098	0.906454
MASC05258	0.486469	0.999098	0.872115
MASC00144	0.0865339	0.999098	0.928755
MASC04860	0.150572	0.999098	0.918282
MASC04531	0.201759	0.999098	0.918282
MASC09207	0.0663999	0.999098	0.928755
MASC05127	0.108497	0.999098	0.986675
M5_1629	0.108497	0.999098	0.954636
MASC03612	0.140528	0.999098	0.993158
nga106	0.138354	0.999098	0.982286
MASC09208	0.680197	0.999098	0.963664
MASC09209	0.723223	0.999098	0.982286
nga139	0.827081	0.999098	0.928755
MASC03559	0.90974	0.999098	0.928755
MASC04983	0.668885	0.999098	0.671529
MASC03952	0.475533	0.999098	0.701919
MASC01174	0.475661	0.999098	0.66701
MASC01361	0.509724	0.999098	0.671529
MASC04275	0.129923	0.999098	0.729951
MASC01582	0.236257	0.999098	0.95406
MASC03128	0.223685	0.999098	0.408459
MASC04317	0.42909	0.999098	0.66701
MASC04298	0.27343	0.999098	0.649205
nga129	0.108497	0.999098	0.408459
MASC02675	0.140528	0.999098	0.408459
MASC04591	0.0365375	0.999098	0.511696
MASC04394	0.00934053	0.999098	0.869841
MASC01545	0.0019904	0.999098	0.928755
MASC04576	0.00140807	0.999098	0.729951
MASC09211	0.00117763	0.999098	0.872115
K8K14IDa	0.0121412	0.999098	0.551755
K8K14IDb	0.0114716	0.999098	0.620156
Legend:
1 FDR corrected

## Sheet: Data S7
Data S7 Correlation analysis
Trait 1	Trait 2	R (Pearson)	p-value 1
1-Kestose	1,6-anhydro-beta-Glucose	0.56	0
2-amino-Adipic acid	1,6-anhydro-beta-Glucose	0.46	0
2-hydroxy-Glutaric acid	1,6-anhydro-beta-Glucose	0.46	0
3,4-dihydroxy-Phenylglycol	1,6-anhydro-beta-Glucose	0.43	0
Alanine	1,6-anhydro-beta-Glucose	0.44	0
alpha-Lipoamide	1,6-anhydro-beta-Glucose	0.46	0
Asparagine	1,6-anhydro-beta-Glucose	0.49	0
Aspartic acid	1,6-anhydro-beta-Glucose	0.56	0
Benzoic acid	1,6-anhydro-beta-Glucose	0.16	0.304577
beta,beta-Trehalose	1,6-anhydro-beta-Glucose	0.51	0
beta-Alanine	1,6-anhydro-beta-Glucose	0.44	0
Citric acid	1,6-anhydro-beta-Glucose	0.39	6.33e-13
Erythritol	1,6-anhydro-beta-Glucose	0.3	5.5e-07
Fructose	1,6-anhydro-beta-Glucose	0.48	0
Fucose	1,6-anhydro-beta-Glucose	0.33	9.8e-09
Fumaric acid	1,6-anhydro-beta-Glucose	0.27	1.9e-05
Galactinol	1,6-anhydro-beta-Glucose	0.42	0
Gentiobiose	1,6-anhydro-beta-Glucose	0.24	0.000628319
Glucaric acid-1,4-lactone	1,6-anhydro-beta-Glucose	0.48	0
Gluconic acid-1,5-lactone	1,6-anhydro-beta-Glucose	0.58	0
Glucopyranose	1,6-anhydro-beta-Glucose	0.85	0
Glucose	1,6-anhydro-beta-Glucose	0.51	0
Glucuronic acid	1,6-anhydro-beta-Glucose	0.52	0
Glutamic acid	1,6-anhydro-beta-Glucose	0.68	0
Glyceric acid	1,6-anhydro-beta-Glucose	0.52	0
Glycerol	1,6-anhydro-beta-Glucose	0.2	0.0125651
Glycerol-3-phosphate	1,6-anhydro-beta-Glucose	0.27	1.9e-05
Glycine	1,6-anhydro-beta-Glucose	0.48	0
Glyoxylic acid	1,6-anhydro-beta-Glucose	0.26	4.84e-05
Indole-3-acetonitrile	1,6-anhydro-beta-Glucose	0.21	0.00497308
Isoleucine	1,6-anhydro-beta-Glucose	0.46	0
Isomaltose	1,6-anhydro-beta-Glucose	-0.019	1
Leucine	1,6-anhydro-beta-Glucose	0.35	1.56e-10
Malic acid	1,6-anhydro-beta-Glucose	0.44	0
Maltose	1,6-anhydro-beta-Glucose	0.5	0
Maltotriose	1,6-anhydro-beta-Glucose	0.65	0
Mannitol	1,6-anhydro-beta-Glucose	0.41	0
Melibiose	1,6-anhydro-beta-Glucose	0.71	0
Methionine	1,6-anhydro-beta-Glucose	0.64	0
myo-Inositol	1,6-anhydro-beta-Glucose	0.58	0
Nicotinic acid	1,6-anhydro-beta-Glucose	0.39	1.78e-13
Ornithine	1,6-anhydro-beta-Glucose	0.28	5.72e-06
Oxaloacetate	1,6-anhydro-beta-Glucose	0.22	0.00214654
Phenylalanine	1,6-anhydro-beta-Glucose	0.52	0
Phosphoric acid	1,6-anhydro-beta-Glucose	0.26	5.17e-05
Prephenic acid	1,6-anhydro-beta-Glucose	0.34	1.39e-09
Proline	1,6-anhydro-beta-Glucose	0.16	0.271653
Pyroglutamic acid	1,6-anhydro-beta-Glucose	0.56	0
Pyruvic acid	1,6-anhydro-beta-Glucose	0.38	1.5e-12
Raffinose	1,6-anhydro-beta-Glucose	0.54	0
Rhamnose	1,6-anhydro-beta-Glucose	0.45	0
Ribonic acid	1,6-anhydro-beta-Glucose	0.62	0
Saccharic acid	1,6-anhydro-beta-Glucose	0.54	0
Secologanin	1,6-anhydro-beta-Glucose	0.52	0
Serine	1,6-anhydro-beta-Glucose	0.58	0
Sinapic acid	1,6-anhydro-beta-Glucose	0.64	0
Succinic acid	1,6-anhydro-beta-Glucose	0.33	4.55e-09
Threonic acid	1,6-anhydro-beta-Glucose	0.37	1.33e-11
Threonine	1,6-anhydro-beta-Glucose	0.43	0
Tryptophan	1,6-anhydro-beta-Glucose	0.3	2.05e-07
Tyrosine	1,6-anhydro-beta-Glucose	0.65	0
Urea	1,6-anhydro-beta-Glucose	0.2	0.0144345
Valine	1,6-anhydro-beta-Glucose	0.51	0
Unknown MST 1	1,6-anhydro-beta-Glucose	0.38	1.38e-12
Unknown MST 2	1,6-anhydro-beta-Glucose	0.56	0
Unknown MST 3	1,6-anhydro-beta-Glucose	0.48	0
Unknown MST 4	1,6-anhydro-beta-Glucose	0.28	3.98e-06
Unknown MST 5	1,6-anhydro-beta-Glucose	-0.066	1
Unknown MST 6	1,6-anhydro-beta-Glucose	0.44	0
Unknown MST 7	1,6-anhydro-beta-Glucose	0.66	0
Unknown MST 8	1,6-anhydro-beta-Glucose	0.69	0
Unknown MST 9	1,6-anhydro-beta-Glucose	0.36	7.56e-11
Unknown MST 10	1,6-anhydro-beta-Glucose	0.44	0
Unknown MST 11	1,6-anhydro-beta-Glucose	0.15	0.554644
Unknown MST 12	1,6-anhydro-beta-Glucose	0.36	5.49e-11
Unknown MST 13	1,6-anhydro-beta-Glucose	0.5	0
Unknown MST 14	1,6-anhydro-beta-Glucose	0.032	1
Unknown MST 15	1,6-anhydro-beta-Glucose	-0.025	1
Unknown MST 16	1,6-anhydro-beta-Glucose	0.55	0
Unknown MST 17	1,6-anhydro-beta-Glucose	-0.037	1
Unknown MST 18	1,6-anhydro-beta-Glucose	0.47	0
Unknown MST 19	1,6-anhydro-beta-Glucose	0.67	0
Unknown MST 20	1,6-anhydro-beta-Glucose	0.24	0.000181471
Unknown MST 21	1,6-anhydro-beta-Glucose	0.51	0
Unknown MST 22	1,6-anhydro-beta-Glucose	0.34	3.27e-09
Unknown MST 23	1,6-anhydro-beta-Glucose	0.41	0
Unknown MST 24	1,6-anhydro-beta-Glucose	0.041	1
Unknown MST 25	1,6-anhydro-beta-Glucose	0.58	0
Unknown MST 26	1,6-anhydro-beta-Glucose	0.25	0.000115161
Unknown MST 27	1,6-anhydro-beta-Glucose	0.24	0.000270248
Unknown MST 28	1,6-anhydro-beta-Glucose	0.51	0
Unknown MST 29	1,6-anhydro-beta-Glucose	0.5	0
Unknown MST 30	1,6-anhydro-beta-Glucose	0.38	1.33e-12
Unknown MST 31	1,6-anhydro-beta-Glucose	0.38	1.97e-12
Unknown MST 32	1,6-anhydro-beta-Glucose	0.21	0.00619438
Unknown MST 33	1,6-anhydro-beta-Glucose	0.43	0
Unknown MST 34	1,6-anhydro-beta-Glucose	0.36	4.31e-11
Unknown MST 35	1,6-anhydro-beta-Glucose	0.49	0
Unknown MST 36	1,6-anhydro-beta-Glucose	0.26	5.17e-05
Unknown MST 37	1,6-anhydro-beta-Glucose	0.67	0
Unknown MST 38	1,6-anhydro-beta-Glucose	0.67	0
Unknown MST 39	1,6-anhydro-beta-Glucose	0.4	5.92e-14
Unknown MST 40	1,6-anhydro-beta-Glucose	0.18	0.0569944
Unknown MST 41	1,6-anhydro-beta-Glucose	0.31	9.77e-08
Unknown MST 42	1,6-anhydro-beta-Glucose	0.35	4.7e-10
Unknown MST 43	1,6-anhydro-beta-Glucose	0.57	0
Unknown MST 44	1,6-anhydro-beta-Glucose	0.33	9.24e-09
Unknown MST 45	1,6-anhydro-beta-Glucose	0.7	0
Unknown MST 46	1,6-anhydro-beta-Glucose	0.38	5.48e-12
Unknown MST 47	1,6-anhydro-beta-Glucose	0.27	2.65e-05
Unknown MST 48	1,6-anhydro-beta-Glucose	0.32	3.16e-08
Unknown MST 49	1,6-anhydro-beta-Glucose	0.42	0
Unknown MST 50	1,6-anhydro-beta-Glucose	0.35	8.24e-10
Unknown MST 51	1,6-anhydro-beta-Glucose	0.39	8.13e-13
Unknown MST 52	1,6-anhydro-beta-Glucose	0.34	9.97e-10
Unknown MST 53	1,6-anhydro-beta-Glucose	0.77	0
Unknown MST 54	1,6-anhydro-beta-Glucose	0.45	0
Unknown MST 55	1,6-anhydro-beta-Glucose	0.56	0
Unknown MST 56	1,6-anhydro-beta-Glucose	0.27	1.59e-05
Unknown MST 57	1,6-anhydro-beta-Glucose	0.64	0
Unknown MST 58	1,6-anhydro-beta-Glucose	0.27	1.2e-05
Unknown MST 59	1,6-anhydro-beta-Glucose	0.2	0.0120837
Unknown MST 60	1,6-anhydro-beta-Glucose	0.69	0
Unknown MST 61	1,6-anhydro-beta-Glucose	0.21	0.00723073
Unknown MST 62	1,6-anhydro-beta-Glucose	0.52	0
Unknown MST 63	1,6-anhydro-beta-Glucose	0.4	1.18e-13
Unknown MST 64	1,6-anhydro-beta-Glucose	0.4	0
Unknown MST 65	1,6-anhydro-beta-Glucose	0.46	0
Unknown MST 66	1,6-anhydro-beta-Glucose	0.52	0
Unknown MST 67	1,6-anhydro-beta-Glucose	0.52	0
Unknown MST 68	1,6-anhydro-beta-Glucose	0.31	9.6e-08
Unknown MST 69	1,6-anhydro-beta-Glucose	0.27	9.98e-06
Unknown MST 70	1,6-anhydro-beta-Glucose	0.47	0
Unknown MST 71	1,6-anhydro-beta-Glucose	0.47	0
Unknown MST 72	1,6-anhydro-beta-Glucose	0.33	8.85e-09
Unknown MST 73	1,6-anhydro-beta-Glucose	0.6	0
Unknown MST 74	1,6-anhydro-beta-Glucose	0.45	0
Unknown MST 75	1,6-anhydro-beta-Glucose	0.52	0
Unknown MST 76	1,6-anhydro-beta-Glucose	0.76	0
Unknown MST 77	1,6-anhydro-beta-Glucose	0.81	0
Unknown MST 78	1,6-anhydro-beta-Glucose	0.17	0.160685
Unknown MST 79	1,6-anhydro-beta-Glucose	0.44	0
Unknown MST 80	1,6-anhydro-beta-Glucose	0.47	0
Unknown MST 81	1,6-anhydro-beta-Glucose	0.71	0
Unknown MST 82	1,6-anhydro-beta-Glucose	0.48	0
Unknown MST 83	1,6-anhydro-beta-Glucose	0.82	0
Unknown MST 84	1,6-anhydro-beta-Glucose	0.54	0
Unknown MST 85	1,6-anhydro-beta-Glucose	0.35	1.82e-10
Unknown MST 86	1,6-anhydro-beta-Glucose	0.65	0
Unknown MST 87	1,6-anhydro-beta-Glucose	0.14	0.737052
Unknown MST 88	1,6-anhydro-beta-Glucose	0.51	0
Unknown MST 89	1,6-anhydro-beta-Glucose	0.5	0
Unknown MST 90	1,6-anhydro-beta-Glucose	-0.054	1
Unknown MST 91	1,6-anhydro-beta-Glucose	0.56	0
Unknown MST 92	1,6-anhydro-beta-Glucose	0.46	0
Unknown MST 93	1,6-anhydro-beta-Glucose	0.58	0
Unknown MST 94	1,6-anhydro-beta-Glucose	0.36	1.16e-10
Unknown MST 95	1,6-anhydro-beta-Glucose	0.64	0
Unknown MST 96	1,6-anhydro-beta-Glucose	0.35	4.7e-10
Unknown MST 97	1,6-anhydro-beta-Glucose	0.37	1.89e-11
Unknown MST 98	1,6-anhydro-beta-Glucose	0.5	0
Unknown MST 99	1,6-anhydro-beta-Glucose	0.45	0
Unknown MST 100	1,6-anhydro-beta-Glucose	0.31	1.92e-07
Unknown MST 101	1,6-anhydro-beta-Glucose	0.52	0
Unknown MST 102	1,6-anhydro-beta-Glucose	0.58	0
Unknown MST 103	1,6-anhydro-beta-Glucose	0.81	0
Unknown MST 104	1,6-anhydro-beta-Glucose	0.12	1
Unknown MST 105	1,6-anhydro-beta-Glucose	0.35	2.11e-10
Unknown MST 106	1,6-anhydro-beta-Glucose	0.53	0
Unknown MST 107	1,6-anhydro-beta-Glucose	0.39	3.45e-13
Unknown MST 108	1,6-anhydro-beta-Glucose	0.44	0
Unknown MST 109	1,6-anhydro-beta-Glucose	0.55	0
Unknown MST 110	1,6-anhydro-beta-Glucose	0.28	6.48e-06
Unknown MST 111	1,6-anhydro-beta-Glucose	0.54	0
Unknown MST 112	1,6-anhydro-beta-Glucose	0.43	0
Unknown MST 113	1,6-anhydro-beta-Glucose	0.53	0
Unknown MST 114	1,6-anhydro-beta-Glucose	0.61	0
Unknown MST 115	1,6-anhydro-beta-Glucose	0.51	0
Unknown MST 116	1,6-anhydro-beta-Glucose	0.51	0
Unknown MST 117	1,6-anhydro-beta-Glucose	0.49	0
Unknown MST 118	1,6-anhydro-beta-Glucose	0.59	0
Unknown MST 119	1,6-anhydro-beta-Glucose	0.53	0
Unknown MST 120	1,6-anhydro-beta-Glucose	0.59	0
Unknown MST 121	1,6-anhydro-beta-Glucose	0.42	0
Unknown MST 122	1,6-anhydro-beta-Glucose	0.33	9.42e-09
Unknown MST 123	1,6-anhydro-beta-Glucose	0.54	0
Unknown MST 124	1,6-anhydro-beta-Glucose	0.25	0.000123849
Unknown MST 125	1,6-anhydro-beta-Glucose	0.59	0
Unknown MST 126	1,6-anhydro-beta-Glucose	0.43	0
Unknown MST 127	1,6-anhydro-beta-Glucose	0.59	0
Unknown MST 128	1,6-anhydro-beta-Glucose	0.5	0
Unknown MST 129	1,6-anhydro-beta-Glucose	0.74	0
Unknown MST 130	1,6-anhydro-beta-Glucose	0.48	0
Unknown MST 131	1,6-anhydro-beta-Glucose	0.68	0
Unknown MST 132	1,6-anhydro-beta-Glucose	0.54	0
Unknown MST 133	1,6-anhydro-beta-Glucose	0.31	7.96e-08
Unknown MST 134	1,6-anhydro-beta-Glucose	0.27	1.78e-05
Unknown MST 135	1,6-anhydro-beta-Glucose	0.65	0
Unknown MST 136	1,6-anhydro-beta-Glucose	0.65	0
Unknown MST 137	1,6-anhydro-beta-Glucose	0.36	3.39e-11
Unknown MST 138	1,6-anhydro-beta-Glucose	0.59	0
Unknown MST 139	1,6-anhydro-beta-Glucose	0.53	0
Unknown MST 140	1,6-anhydro-beta-Glucose	0.22	0.00285187
Unknown MST 141	1,6-anhydro-beta-Glucose	0.36	1.52e-10
Unknown MST 142	1,6-anhydro-beta-Glucose	0.6	0
Unknown MST 143	1,6-anhydro-beta-Glucose	0.36	1.05e-10
Unknown MST 144	1,6-anhydro-beta-Glucose	0.72	0
Unknown MST 145	1,6-anhydro-beta-Glucose	0.54	0
Unknown MST 146	1,6-anhydro-beta-Glucose	0.47	0
Unknown MST 147	1,6-anhydro-beta-Glucose	0.27	1.66e-05
Unknown MST 148	1,6-anhydro-beta-Glucose	0.53	0
Unknown MST 149	1,6-anhydro-beta-Glucose	0.29	1.38e-06
Unknown MST 150	1,6-anhydro-beta-Glucose	0.51	0
Unknown MST 151	1,6-anhydro-beta-Glucose	0.63	0
Unknown MST 152	1,6-anhydro-beta-Glucose	0.45	0
Unknown MST 153	1,6-anhydro-beta-Glucose	0.46	0
Unknown MST 154	1,6-anhydro-beta-Glucose	0.34	2.84e-09
Unknown MST 155	1,6-anhydro-beta-Glucose	0.58	0
Unknown MST 156	1,6-anhydro-beta-Glucose	0.5	0
Unknown MST 157	1,6-anhydro-beta-Glucose	0.26	3.74e-05
Unknown MST 158	1,6-anhydro-beta-Glucose	0.57	0
Unknown MST 159	1,6-anhydro-beta-Glucose	0.49	0
Unknown MST 160	1,6-anhydro-beta-Glucose	0.42	0
Unknown MST 161	1,6-anhydro-beta-Glucose	-0.032	1
Unknown MST 162	1,6-anhydro-beta-Glucose	0.56	0
Unknown MST 163	1,6-anhydro-beta-Glucose	0.5	0
Unknown MST 164	1,6-anhydro-beta-Glucose	0.45	0
Unknown MST 165	1,6-anhydro-beta-Glucose	0.21	0.0082598
Unknown MST 166	1,6-anhydro-beta-Glucose	0.26	2.82e-05
Unknown MST 167	1,6-anhydro-beta-Glucose	0.17	0.115318
Unknown MST 168	1,6-anhydro-beta-Glucose	0.27	2.09e-05
Unknown MST 169	1,6-anhydro-beta-Glucose	0.51	0
Unknown MST 170	1,6-anhydro-beta-Glucose	0.49	0
Unknown MST 171	1,6-anhydro-beta-Glucose	0.61	0
Unknown MST 172	1,6-anhydro-beta-Glucose	0.51	0
Unknown MST 173	1,6-anhydro-beta-Glucose	0.44	0
Unknown MST 174	1,6-anhydro-beta-Glucose	0.34	1.69e-09
Unknown MST 175	1,6-anhydro-beta-Glucose	0.7	0
Unknown MST 176	1,6-anhydro-beta-Glucose	0.43	0
Unknown MST 177	1,6-anhydro-beta-Glucose	0.55	0
Unknown MST 178	1,6-anhydro-beta-Glucose	0.02	1
Unknown MST 179	1,6-anhydro-beta-Glucose	0.099	1
Unknown MST 180	1,6-anhydro-beta-Glucose	0.53	0
Unknown MST 181	1,6-anhydro-beta-Glucose	0.29	8.72e-07
Unknown MST 182	1,6-anhydro-beta-Glucose	0.48	0
Unknown MST 183	1,6-anhydro-beta-Glucose	0.35	2.48e-10
Unknown MST 184	1,6-anhydro-beta-Glucose	0.55	0
Unknown MST 185	1,6-anhydro-beta-Glucose	0.36	9.64e-11
Unknown MST 186	1,6-anhydro-beta-Glucose	-0.044	1
Unknown MST 187	1,6-anhydro-beta-Glucose	0.38	2.77e-12
Unknown MST 188	1,6-anhydro-beta-Glucose	0.44	0
Unknown MST 189	1,6-anhydro-beta-Glucose	0.49	0
Unknown MST 190	1,6-anhydro-beta-Glucose	0.5	0
Unknown MST 191	1,6-anhydro-beta-Glucose	0.33	1.25e-08
Unknown MST 192	1,6-anhydro-beta-Glucose	0.49	0
Unknown MST 193	1,6-anhydro-beta-Glucose	0.17	0.154375
Unknown MST 194	1,6-anhydro-beta-Glucose	0.44	0
Unknown MST 195	1,6-anhydro-beta-Glucose	0.47	0
Unknown MST 196	1,6-anhydro-beta-Glucose	0.55	0
Unknown MST 197	1,6-anhydro-beta-Glucose	0.43	0
Unknown MST 198	1,6-anhydro-beta-Glucose	0.45	0
Unknown MST 199	1,6-anhydro-beta-Glucose	0.38	6.2e-12
Unknown MST 200	1,6-anhydro-beta-Glucose	0.57	0
Unknown MST 201	1,6-anhydro-beta-Glucose	0.38	5.48e-12
Unknown MST 202	1,6-anhydro-beta-Glucose	0.69	0
Unknown MST 203	1,6-anhydro-beta-Glucose	0.29	2e-06
Unknown MST 204	1,6-anhydro-beta-Glucose	0.26	3.56e-05
Unknown MST 205	1,6-anhydro-beta-Glucose	0.25	9.54e-05
Unknown MST 206	1,6-anhydro-beta-Glucose	0.015	1
Unknown MST 207	1,6-anhydro-beta-Glucose	0.04	1
Unknown MST 208	1,6-anhydro-beta-Glucose	0.16	0.238505
Unknown MST 209	1,6-anhydro-beta-Glucose	0.38	1.91e-12
Unknown MST 210	1,6-anhydro-beta-Glucose	0.61	0
Unknown MST 211	1,6-anhydro-beta-Glucose	0.47	0
Unknown MST 212	1,6-anhydro-beta-Glucose	0.63	0
Unknown MST 213	1,6-anhydro-beta-Glucose	0.011	1
Unknown MST 214	1,6-anhydro-beta-Glucose	0.58	0
Unknown MST 215	1,6-anhydro-beta-Glucose	0.35	1.67e-10
Unknown MST 216	1,6-anhydro-beta-Glucose	0.3	5.11e-07
Unknown MST 217	1,6-anhydro-beta-Glucose	0.53	0
Unknown MST 218	1,6-anhydro-beta-Glucose	0.19	0.0259962
Unknown MST 219	1,6-anhydro-beta-Glucose	0.32	1.99e-08
Unknown MST 220	1,6-anhydro-beta-Glucose	0.55	0
Unknown MST 221	1,6-anhydro-beta-Glucose	0.53	0
Unknown MST 222	1,6-anhydro-beta-Glucose	0.26	6.63e-05
Unknown MST 223	1,6-anhydro-beta-Glucose	0.36	4.31e-11
Unknown MST 224	1,6-anhydro-beta-Glucose	0.033	1
Unknown MST 225	1,6-anhydro-beta-Glucose	0.27	1.13e-05
Unknown MST 226	1,6-anhydro-beta-Glucose	0.48	0
Unknown MST 227	1,6-anhydro-beta-Glucose	0.38	1.58e-12
Unknown MST 228	1,6-anhydro-beta-Glucose	0.41	0
Unknown MST 229	1,6-anhydro-beta-Glucose	0.36	3.39e-11
Unknown MST 230	1,6-anhydro-beta-Glucose	0.66	0
Unknown MST 231	1,6-anhydro-beta-Glucose	0.63	0
Unknown MST 232	1,6-anhydro-beta-Glucose	0.28	5.35e-06
Unknown MST 233	1,6-anhydro-beta-Glucose	0.41	0
Unknown MST 234	1,6-anhydro-beta-Glucose	0.49	0
Unknown MST 235	1,6-anhydro-beta-Glucose	0.24	0.000216979
Unknown MST 236	1,6-anhydro-beta-Glucose	0.47	0
Unknown MST 237	1,6-anhydro-beta-Glucose	0.6	0
Unknown MST 238	1,6-anhydro-beta-Glucose	0.52	0
Unknown MST 239	1,6-anhydro-beta-Glucose	0.44	0
Unknown MST 240	1,6-anhydro-beta-Glucose	0.45	0
Unknown MST 241	1,6-anhydro-beta-Glucose	0.36	1.41e-10
Unknown MST 242	1,6-anhydro-beta-Glucose	0.37	1.91e-11
Unknown MST 243	1,6-anhydro-beta-Glucose	0.38	1.58e-12
Unknown MST 244	1,6-anhydro-beta-Glucose	0.36	7.12e-11
Unknown MST 245	1,6-anhydro-beta-Glucose	0.31	1.32e-07
Unknown MST 246	1,6-anhydro-beta-Glucose	0.29	1.05e-06
Unknown MST 247	1,6-anhydro-beta-Glucose	0.61	0
PC1	1,6-anhydro-beta-Glucose	0.29	9.69e-07
PC2	1,6-anhydro-beta-Glucose	-0.067	1
PC3	1,6-anhydro-beta-Glucose	-0.48	3.79e-21
PC4	1,6-anhydro-beta-Glucose	0.11	1
µg(Protein)/mg(seed_weight)	1,6-anhydro-beta-Glucose	0.53	0
Weight_per_seed	1,6-anhydro-beta-Glucose	0.16	0.337279
2-amino-Adipic acid	1-Kestose	0.49	0
2-hydroxy-Glutaric acid	1-Kestose	0.43	0
3,4-dihydroxy-Phenylglycol	1-Kestose	0.57	0
Alanine	1-Kestose	0.49	0
alpha-Lipoamide	1-Kestose	0.58	0
Asparagine	1-Kestose	0.43	0
Aspartic acid	1-Kestose	0.6	0
Benzoic acid	1-Kestose	-0.0069	1
beta,beta-Trehalose	1-Kestose	0.6	0
beta-Alanine	1-Kestose	0.4	9.34e-14
Citric acid	1-Kestose	0.43	0
Erythritol	1-Kestose	0.58	0
Fructose	1-Kestose	0.59	0
Fucose	1-Kestose	0.48	0
Fumaric acid	1-Kestose	0.28	5.54e-06
Galactinol	1-Kestose	0.58	0
Gentiobiose	1-Kestose	0.56	0
Glucaric acid-1,4-lactone	1-Kestose	0.66	0
Gluconic acid-1,5-lactone	1-Kestose	0.63	0
Glucopyranose	1-Kestose	0.59	0
Glucose	1-Kestose	0.61	0
Glucuronic acid	1-Kestose	0.58	0
Glutamic acid	1-Kestose	0.63	0
Glyceric acid	1-Kestose	0.5	0
Glycerol	1-Kestose	0.28	2.43e-06
Glycerol-3-phosphate	1-Kestose	0.45	0
Glycine	1-Kestose	0.54	0
Glyoxylic acid	1-Kestose	0.26	4.9e-05
Indole-3-acetonitrile	1-Kestose	0.5	0
Isoleucine	1-Kestose	0.46	0
Isomaltose	1-Kestose	-0.29	1.71e-06
Leucine	1-Kestose	0.3	6.24e-07
Malic acid	1-Kestose	0.5	0
Maltose	1-Kestose	0.54	0
Maltotriose	1-Kestose	0.68	0
Mannitol	1-Kestose	0.47	0
Melibiose	1-Kestose	0.75	0
Methionine	1-Kestose	0.69	0
myo-Inositol	1-Kestose	0.69	0
Nicotinic acid	1-Kestose	0.39	2.74e-13
Ornithine	1-Kestose	0.056	1
Oxaloacetate	1-Kestose	0.046	1
Phenylalanine	1-Kestose	0.55	0
Phosphoric acid	1-Kestose	0.5	0
Prephenic acid	1-Kestose	0.19	0.0378657
Proline	1-Kestose	0.24	0.000393533
Pyroglutamic acid	1-Kestose	0.67	0
Pyruvic acid	1-Kestose	0.5	0
Raffinose	1-Kestose	0.73	0
Rhamnose	1-Kestose	0.49	0
Ribonic acid	1-Kestose	0.59	0
Saccharic acid	1-Kestose	0.65	0
Secologanin	1-Kestose	0.47	0
Serine	1-Kestose	0.58	0
Sinapic acid	1-Kestose	0.68	0
Succinic acid	1-Kestose	0.33	3.29e-09
Threonic acid	1-Kestose	0.4	0
Threonine	1-Kestose	0.49	0
Tryptophan	1-Kestose	0.46	0
Tyrosine	1-Kestose	0.7	0
Urea	1-Kestose	0.11	1
Valine	1-Kestose	0.51	0
Unknown MST 1	1-Kestose	0.54	0
Unknown MST 2	1-Kestose	0.5	0
Unknown MST 3	1-Kestose	0.45	0
Unknown MST 4	1-Kestose	0.039	1
Unknown MST 5	1-Kestose	-0.26	2.92e-05
Unknown MST 6	1-Kestose	0.4	9.34e-14
Unknown MST 7	1-Kestose	0.62	0
Unknown MST 8	1-Kestose	0.42	0
Unknown MST 9	1-Kestose	0.37	2.03e-11
Unknown MST 10	1-Kestose	0.45	0
Unknown MST 11	1-Kestose	-0.0058	1
Unknown MST 12	1-Kestose	0.35	2.83e-10
Unknown MST 13	1-Kestose	0.25	0.000131521
Unknown MST 14	1-Kestose	-0.14	1
Unknown MST 15	1-Kestose	-0.2	0.0168109
Unknown MST 16	1-Kestose	0.66	0
Unknown MST 17	1-Kestose	-0.23	0.000730792
Unknown MST 18	1-Kestose	0.59	0
Unknown MST 19	1-Kestose	0.67	0
Unknown MST 20	1-Kestose	0.52	0
Unknown MST 21	1-Kestose	0.72	0
Unknown MST 22	1-Kestose	0.43	0
Unknown MST 23	1-Kestose	0.5	0
Unknown MST 24	1-Kestose	0.067	1
Unknown MST 25	1-Kestose	0.48	0
Unknown MST 26	1-Kestose	0.34	1.25e-09
Unknown MST 27	1-Kestose	0.33	4.05e-09
Unknown MST 28	1-Kestose	0.34	1.65e-09
Unknown MST 29	1-Kestose	0.34	8.31e-10
Unknown MST 30	1-Kestose	0.46	0
Unknown MST 31	1-Kestose	0.41	0
Unknown MST 32	1-Kestose	0.22	0.00194681
Unknown MST 33	1-Kestose	0.68	0
Unknown MST 34	1-Kestose	0.65	0
Unknown MST 35	1-Kestose	0.56	0
Unknown MST 36	1-Kestose	0.4	4.73e-14
Unknown MST 37	1-Kestose	0.44	0
Unknown MST 38	1-Kestose	0.47	0
Unknown MST 39	1-Kestose	0.7	0
Unknown MST 40	1-Kestose	0.4	1.88e-13
Unknown MST 41	1-Kestose	0.45	0
Unknown MST 42	1-Kestose	0.42	0
Unknown MST 43	1-Kestose	0.57	0
Unknown MST 44	1-Kestose	0.32	1.4e-08
Unknown MST 45	1-Kestose	0.62	0
Unknown MST 46	1-Kestose	0.61	0
Unknown MST 47	1-Kestose	0.2	0.00998217
Unknown MST 48	1-Kestose	0.075	1
Unknown MST 49	1-Kestose	0.34	1.1e-09
Unknown MST 50	1-Kestose	0.48	0
Unknown MST 51	1-Kestose	0.53	0
Unknown MST 52	1-Kestose	0.56	0
Unknown MST 53	1-Kestose	0.62	0
Unknown MST 54	1-Kestose	0.77	0
Unknown MST 55	1-Kestose	0.51	0
Unknown MST 56	1-Kestose	0.26	3.82e-05
Unknown MST 57	1-Kestose	0.52	0
Unknown MST 58	1-Kestose	0.44	0
Unknown MST 59	1-Kestose	0.12	1
Unknown MST 60	1-Kestose	0.44	0
Unknown MST 61	1-Kestose	0.4	0
Unknown MST 62	1-Kestose	0.58	0
Unknown MST 63	1-Kestose	0.67	0
Unknown MST 64	1-Kestose	0.61	0
Unknown MST 65	1-Kestose	0.34	1.29e-09
Unknown MST 66	1-Kestose	0.63	0
Unknown MST 67	1-Kestose	0.48	0
Unknown MST 68	1-Kestose	0.49	0
Unknown MST 69	1-Kestose	0.47	0
Unknown MST 70	1-Kestose	0.55	0
Unknown MST 71	1-Kestose	0.63	0
Unknown MST 72	1-Kestose	0.6	0
Unknown MST 73	1-Kestose	0.49	0
Unknown MST 74	1-Kestose	0.29	9.6e-07
Unknown MST 75	1-Kestose	0.66	0
Unknown MST 76	1-Kestose	0.66	0
Unknown MST 77	1-Kestose	0.61	0
Unknown MST 78	1-Kestose	0.13	1
Unknown MST 79	1-Kestose	0.66	0
Unknown MST 80	1-Kestose	0.58	0
Unknown MST 81	1-Kestose	0.65	0
Unknown MST 82	1-Kestose	0.55	0
Unknown MST 83	1-Kestose	0.7	0
Unknown MST 84	1-Kestose	0.41	0
Unknown MST 85	1-Kestose	0.2	0.0159997
Unknown MST 86	1-Kestose	0.45	0
Unknown MST 87	1-Kestose	0.32	1.2e-08
Unknown MST 88	1-Kestose	0.51	0
Unknown MST 89	1-Kestose	0.53	0
Unknown MST 90	1-Kestose	-0.24	0.000305184
Unknown MST 91	1-Kestose	0.55	0
Unknown MST 92	1-Kestose	0.59	0
Unknown MST 93	1-Kestose	0.75	0
Unknown MST 94	1-Kestose	0.52	0
Unknown MST 95	1-Kestose	0.62	0
Unknown MST 96	1-Kestose	0.52	0
Unknown MST 97	1-Kestose	0.45	0
Unknown MST 98	1-Kestose	0.34	8.15e-10
Unknown MST 99	1-Kestose	0.47	0
Unknown MST 100	1-Kestose	0.16	0.204433
Unknown MST 101	1-Kestose	0.59	0
Unknown MST 102	1-Kestose	0.51	0
Unknown MST 103	1-Kestose	0.47	0
Unknown MST 104	1-Kestose	0.2	0.017271
Unknown MST 105	1-Kestose	0.49	0
Unknown MST 106	1-Kestose	0.68	0
Unknown MST 107	1-Kestose	0.59	0
Unknown MST 108	1-Kestose	0.44	0
Unknown MST 109	1-Kestose	0.52	0
Unknown MST 110	1-Kestose	0.45	0
Unknown MST 111	1-Kestose	0.39	6.5e-13
Unknown MST 112	1-Kestose	0.63	0
Unknown MST 113	1-Kestose	0.63	0
Unknown MST 114	1-Kestose	0.44	0
Unknown MST 115	1-Kestose	0.68	0
Unknown MST 116	1-Kestose	0.68	0
Unknown MST 117	1-Kestose	0.34	6.41e-10
Unknown MST 118	1-Kestose	0.49	0
Unknown MST 119	1-Kestose	0.65	0
Unknown MST 120	1-Kestose	0.52	0
Unknown MST 121	1-Kestose	0.15	0.390501
Unknown MST 122	1-Kestose	0.082	1
Unknown MST 123	1-Kestose	0.62	0
Unknown MST 124	1-Kestose	0.41	0
Unknown MST 125	1-Kestose	0.44	0
Unknown MST 126	1-Kestose	0.28	4.82e-06
Unknown MST 127	1-Kestose	0.42	0
Unknown MST 128	1-Kestose	0.37	9.61e-12
Unknown MST 129	1-Kestose	0.7	0
Unknown MST 130	1-Kestose	0.6	0
Unknown MST 131	1-Kestose	0.66	0
Unknown MST 132	1-Kestose	0.4	4.73e-14
Unknown MST 133	1-Kestose	0.22	0.00298759
Unknown MST 134	1-Kestose	0.51	0
Unknown MST 135	1-Kestose	0.68	0
Unknown MST 136	1-Kestose	0.67	0
Unknown MST 137	1-Kestose	0.51	0
Unknown MST 138	1-Kestose	0.37	6.8e-12
Unknown MST 139	1-Kestose	0.41	0
Unknown MST 140	1-Kestose	0.42	0
Unknown MST 141	1-Kestose	0.47	0
Unknown MST 142	1-Kestose	0.4	4.73e-14
Unknown MST 143	1-Kestose	0.49	0
Unknown MST 144	1-Kestose	0.75	0
Unknown MST 145	1-Kestose	0.39	8.35e-13
Unknown MST 146	1-Kestose	0.43	0
Unknown MST 147	1-Kestose	0.28	3.91e-06
Unknown MST 148	1-Kestose	0.65	0
Unknown MST 149	1-Kestose	0.38	1.48e-12
Unknown MST 150	1-Kestose	0.47	0
Unknown MST 151	1-Kestose	0.67	0
Unknown MST 152	1-Kestose	0.62	0
Unknown MST 153	1-Kestose	0.54	0
Unknown MST 154	1-Kestose	0.18	0.0514582
Unknown MST 155	1-Kestose	0.37	1.65e-11
Unknown MST 156	1-Kestose	0.51	0
Unknown MST 157	1-Kestose	0.51	0
Unknown MST 158	1-Kestose	0.41	0
Unknown MST 159	1-Kestose	0.49	0
Unknown MST 160	1-Kestose	0.43	0
Unknown MST 161	1-Kestose	0.27	8.1e-06
Unknown MST 162	1-Kestose	0.72	0
Unknown MST 163	1-Kestose	0.51	0
Unknown MST 164	1-Kestose	0.34	1.16e-09
Unknown MST 165	1-Kestose	0.43	0
Unknown MST 166	1-Kestose	0.22	0.00194681
Unknown MST 167	1-Kestose	0.052	1
Unknown MST 168	1-Kestose	0.37	8.21e-12
Unknown MST 169	1-Kestose	0.45	0
Unknown MST 170	1-Kestose	0.27	1.39e-05
Unknown MST 171	1-Kestose	0.55	0
Unknown MST 172	1-Kestose	0.65	0
Unknown MST 173	1-Kestose	0.63	0
Unknown MST 174	1-Kestose	0.33	8.41e-09
Unknown MST 175	1-Kestose	0.41	0
Unknown MST 176	1-Kestose	0.66	0
Unknown MST 177	1-Kestose	0.47	0
Unknown MST 178	1-Kestose	0.34	6.41e-10
Unknown MST 179	1-Kestose	0.045	1
Unknown MST 180	1-Kestose	0.62	0
Unknown MST 181	1-Kestose	0.53	0
Unknown MST 182	1-Kestose	0.61	0
Unknown MST 183	1-Kestose	0.5	0
Unknown MST 184	1-Kestose	0.7	0
Unknown MST 185	1-Kestose	0.71	0
Unknown MST 186	1-Kestose	-0.2	0.0139613
Unknown MST 187	1-Kestose	0.4	9.34e-14
Unknown MST 188	1-Kestose	0.6	0
Unknown MST 189	1-Kestose	0.68	0
Unknown MST 190	1-Kestose	0.57	0
Unknown MST 191	1-Kestose	0.66	0
Unknown MST 192	1-Kestose	0.61	0
Unknown MST 193	1-Kestose	0.41	0
Unknown MST 194	1-Kestose	0.62	0
Unknown MST 195	1-Kestose	0.54	0
Unknown MST 196	1-Kestose	0.5	0
Unknown MST 197	1-Kestose	0.61	0
Unknown MST 198	1-Kestose	0.55	0
Unknown MST 199	1-Kestose	0.57	0
Unknown MST 200	1-Kestose	0.72	0
Unknown MST 201	1-Kestose	0.63	0
Unknown MST 202	1-Kestose	0.58	0
Unknown MST 203	1-Kestose	0.57	0
Unknown MST 204	1-Kestose	0.38	3.1e-12
Unknown MST 205	1-Kestose	0.41	0
Unknown MST 206	1-Kestose	-0.1	1
Unknown MST 207	1-Kestose	0.17	0.188036
Unknown MST 208	1-Kestose	0.11	1
Unknown MST 209	1-Kestose	0.54	0
Unknown MST 210	1-Kestose	0.61	0
Unknown MST 211	1-Kestose	0.85	0
Unknown MST 212	1-Kestose	0.78	0
Unknown MST 213	1-Kestose	0.25	0.000113914
Unknown MST 214	1-Kestose	0.56	0
Unknown MST 215	1-Kestose	0.7	0
Unknown MST 216	1-Kestose	0.74	0
Unknown MST 217	1-Kestose	0.78	0
Unknown MST 218	1-Kestose	0.33	5.18e-09
Unknown MST 219	1-Kestose	0.74	0
Unknown MST 220	1-Kestose	0.5	0
Unknown MST 221	1-Kestose	0.49	0
Unknown MST 222	1-Kestose	0.66	0
Unknown MST 223	1-Kestose	0.73	0
Unknown MST 224	1-Kestose	0.0021	1
Unknown MST 225	1-Kestose	0.085	1
Unknown MST 226	1-Kestose	0.63	0
Unknown MST 227	1-Kestose	0.65	0
Unknown MST 228	1-Kestose	0.57	0
Unknown MST 229	1-Kestose	0.54	0
Unknown MST 230	1-Kestose	0.58	0
Unknown MST 231	1-Kestose	0.62	0
Unknown MST 232	1-Kestose	0.14	0.846047
Unknown MST 233	1-Kestose	0.49	0
Unknown MST 234	1-Kestose	0.64	0
Unknown MST 235	1-Kestose	0.1	1
Unknown MST 236	1-Kestose	0.51	0
Unknown MST 237	1-Kestose	0.66	0
Unknown MST 238	1-Kestose	0.67	0
Unknown MST 239	1-Kestose	0.52	0
Unknown MST 240	1-Kestose	0.6	0
Unknown MST 241	1-Kestose	0.52	0
Unknown MST 242	1-Kestose	0.5	0
Unknown MST 243	1-Kestose	0.44	0
Unknown MST 244	1-Kestose	0.44	0
Unknown MST 245	1-Kestose	0.44	0
Unknown MST 246	1-Kestose	0.48	0
Unknown MST 247	1-Kestose	0.61	0
PC1	1-Kestose	0.43	0
PC2	1-Kestose	-0.078	1
PC3	1-Kestose	-0.34	6.98e-10
PC4	1-Kestose	0.081	1
µg(Protein)/mg(seed_weight)	1-Kestose	0.49	0
Weight_per_seed	1-Kestose	0.22	0.00246903
2-hydroxy-Glutaric acid	2-amino-Adipic acid	0.46	0
3,4-dihydroxy-Phenylglycol	2-amino-Adipic acid	0.49	0
Alanine	2-amino-Adipic acid	0.43	0
alpha-Lipoamide	2-amino-Adipic acid	0.46	0
Asparagine	2-amino-Adipic acid	0.62	0
Aspartic acid	2-amino-Adipic acid	0.57	0
Benzoic acid	2-amino-Adipic acid	0.11	1
beta,beta-Trehalose	2-amino-Adipic acid	0.41	0
beta-Alanine	2-amino-Adipic acid	0.51	0
Citric acid	2-amino-Adipic acid	0.45	0
Erythritol	2-amino-Adipic acid	0.31	1.33e-07
Fructose	2-amino-Adipic acid	0.43	0
Fucose	2-amino-Adipic acid	0.51	0
Fumaric acid	2-amino-Adipic acid	0.21	0.00383871
Galactinol	2-amino-Adipic acid	0.45	0
Gentiobiose	2-amino-Adipic acid	0.33	7.8e-09
Glucaric acid-1,4-lactone	2-amino-Adipic acid	0.43	0
Gluconic acid-1,5-lactone	2-amino-Adipic acid	0.49	0
Glucopyranose	2-amino-Adipic acid	0.47	0
Glucose	2-amino-Adipic acid	0.44	0
Glucuronic acid	2-amino-Adipic acid	0.58	0
Glutamic acid	2-amino-Adipic acid	0.72	0
Glyceric acid	2-amino-Adipic acid	0.51	0
Glycerol	2-amino-Adipic acid	0.33	9.78e-09
Glycerol-3-phosphate	2-amino-Adipic acid	0.38	2.24e-12
Glycine	2-amino-Adipic acid	0.61	0
Glyoxylic acid	2-amino-Adipic acid	0.22	0.00204054
Indole-3-acetonitrile	2-amino-Adipic acid	0.22	0.00277229
Isoleucine	2-amino-Adipic acid	0.56	0
Isomaltose	2-amino-Adipic acid	-0.066	1
Leucine	2-amino-Adipic acid	0.54	0
Malic acid	2-amino-Adipic acid	0.37	1.58e-11
Maltose	2-amino-Adipic acid	0.33	4.75e-09
Maltotriose	2-amino-Adipic acid	0.48	0
Mannitol	2-amino-Adipic acid	0.4	0
Melibiose	2-amino-Adipic acid	0.49	0
Methionine	2-amino-Adipic acid	0.56	0
myo-Inositol	2-amino-Adipic acid	0.53	0
Nicotinic acid	2-amino-Adipic acid	0.39	5.82e-13
Ornithine	2-amino-Adipic acid	0.15	0.626075
Oxaloacetate	2-amino-Adipic acid	0.039	1
Phenylalanine	2-amino-Adipic acid	0.67	0
Phosphoric acid	2-amino-Adipic acid	0.45	0
Prephenic acid	2-amino-Adipic acid	0.095	1
Proline	2-amino-Adipic acid	0.46	0
Pyroglutamic acid	2-amino-Adipic acid	0.6	0
Pyruvic acid	2-amino-Adipic acid	0.44	0
Raffinose	2-amino-Adipic acid	0.53	0
Rhamnose	2-amino-Adipic acid	0.45	0
Ribonic acid	2-amino-Adipic acid	0.55	0
Saccharic acid	2-amino-Adipic acid	0.62	0
Secologanin	2-amino-Adipic acid	0.36	5.26e-11
Serine	2-amino-Adipic acid	0.58	0
Sinapic acid	2-amino-Adipic acid	0.49	0
Succinic acid	2-amino-Adipic acid	0.23	0.00121932
Threonic acid	2-amino-Adipic acid	0.44	0
Threonine	2-amino-Adipic acid	0.48	0
Tryptophan	2-amino-Adipic acid	0.22	0.00330237
Tyrosine	2-amino-Adipic acid	0.7	0
Urea	2-amino-Adipic acid	0.13	1
Valine	2-amino-Adipic acid	0.67	0
Unknown MST 1	2-amino-Adipic acid	0.38	1.91e-12
Unknown MST 2	2-amino-Adipic acid	0.43	0
Unknown MST 3	2-amino-Adipic acid	0.33	4.58e-09
Unknown MST 4	2-amino-Adipic acid	0.085	1
Unknown MST 5	2-amino-Adipic acid	-0.048	1
Unknown MST 6	2-amino-Adipic acid	0.28	7.21e-06
Unknown MST 7	2-amino-Adipic acid	0.41	0
Unknown MST 8	2-amino-Adipic acid	0.38	2.24e-12
Unknown MST 9	2-amino-Adipic acid	0.27	1.19e-05
Unknown MST 10	2-amino-Adipic acid	0.55	0
Unknown MST 11	2-amino-Adipic acid	0.23	0.000945019
Unknown MST 12	2-amino-Adipic acid	0.29	1.04e-06
Unknown MST 13	2-amino-Adipic acid	0.29	1.56e-06
Unknown MST 14	2-amino-Adipic acid	0.028	1
Unknown MST 15	2-amino-Adipic acid	0.0029	1
Unknown MST 16	2-amino-Adipic acid	0.57	0
Unknown MST 17	2-amino-Adipic acid	-0.0099	1
Unknown MST 18	2-amino-Adipic acid	0.48	0
Unknown MST 19	2-amino-Adipic acid	0.46	0
Unknown MST 20	2-amino-Adipic acid	0.34	1.82e-09
Unknown MST 21	2-amino-Adipic acid	0.54	0
Unknown MST 22	2-amino-Adipic acid	0.32	1.59e-08
Unknown MST 23	2-amino-Adipic acid	0.35	3.1e-10
Unknown MST 24	2-amino-Adipic acid	0.048	1
Unknown MST 25	2-amino-Adipic acid	0.35	2.53e-10
Unknown MST 26	2-amino-Adipic acid	0.27	1.22e-05
Unknown MST 27	2-amino-Adipic acid	0.36	7.39e-11
Unknown MST 28	2-amino-Adipic acid	0.21	0.00437114
Unknown MST 29	2-amino-Adipic acid	0.22	0.00313037
Unknown MST 30	2-amino-Adipic acid	0.36	9.16e-11
Unknown MST 31	2-amino-Adipic acid	0.31	7.59e-08
Unknown MST 32	2-amino-Adipic acid	0.094	1
Unknown MST 33	2-amino-Adipic acid	0.42	0
Unknown MST 34	2-amino-Adipic acid	0.37	1.25e-11
Unknown MST 35	2-amino-Adipic acid	0.39	4.23e-13
Unknown MST 36	2-amino-Adipic acid	0.32	3.58e-08
Unknown MST 37	2-amino-Adipic acid	0.35	1.68e-10
Unknown MST 38	2-amino-Adipic acid	0.37	2.65e-11
Unknown MST 39	2-amino-Adipic acid	0.39	3.62e-13
Unknown MST 40	2-amino-Adipic acid	0.25	0.000126654
Unknown MST 41	2-amino-Adipic acid	0.31	6.97e-08
Unknown MST 42	2-amino-Adipic acid	0.29	2.24e-06
Unknown MST 43	2-amino-Adipic acid	0.41	0
Unknown MST 44	2-amino-Adipic acid	0.31	1.17e-07
Unknown MST 45	2-amino-Adipic acid	0.36	7.62e-11
Unknown MST 46	2-amino-Adipic acid	0.32	3.17e-08
Unknown MST 47	2-amino-Adipic acid	0.24	0.000285662
Unknown MST 48	2-amino-Adipic acid	0.18	0.0606023
Unknown MST 49	2-amino-Adipic acid	0.37	1.24e-11
Unknown MST 50	2-amino-Adipic acid	0.46	0
Unknown MST 51	2-amino-Adipic acid	0.48	0
Unknown MST 52	2-amino-Adipic acid	0.38	3.69e-12
Unknown MST 53	2-amino-Adipic acid	0.54	0
Unknown MST 54	2-amino-Adipic acid	0.45	0
Unknown MST 55	2-amino-Adipic acid	0.38	2.43e-12
Unknown MST 56	2-amino-Adipic acid	0.35	6.36e-10
Unknown MST 57	2-amino-Adipic acid	0.36	7.85e-11
Unknown MST 58	2-amino-Adipic acid	0.38	2.43e-12
Unknown MST 59	2-amino-Adipic acid	0.18	0.0674918
Unknown MST 60	2-amino-Adipic acid	0.54	0
Unknown MST 61	2-amino-Adipic acid	0.29	1.22e-06
Unknown MST 62	2-amino-Adipic acid	0.5	0
Unknown MST 63	2-amino-Adipic acid	0.36	4.22e-11
Unknown MST 64	2-amino-Adipic acid	0.38	3.09e-12
Unknown MST 65	2-amino-Adipic acid	0.4	7.55e-14
Unknown MST 66	2-amino-Adipic acid	0.36	4.22e-11
Unknown MST 67	2-amino-Adipic acid	0.33	1.23e-08
Unknown MST 68	2-amino-Adipic acid	0.33	9.78e-09
Unknown MST 69	2-amino-Adipic acid	0.34	9.87e-10
Unknown MST 70	2-amino-Adipic acid	0.5	0
Unknown MST 71	2-amino-Adipic acid	0.45	0
Unknown MST 72	2-amino-Adipic acid	0.36	1.68e-10
Unknown MST 73	2-amino-Adipic acid	0.48	0
Unknown MST 74	2-amino-Adipic acid	0.31	1.5e-07
Unknown MST 75	2-amino-Adipic acid	0.46	0
Unknown MST 76	2-amino-Adipic acid	0.52	0
Unknown MST 77	2-amino-Adipic acid	0.45	0
Unknown MST 78	2-amino-Adipic acid	0.1	1
Unknown MST 79	2-amino-Adipic acid	0.56	0
Unknown MST 80	2-amino-Adipic acid	0.47	0
Unknown MST 81	2-amino-Adipic acid	0.51	0
Unknown MST 82	2-amino-Adipic acid	0.4	1.46e-13
Unknown MST 83	2-amino-Adipic acid	0.5	0
Unknown MST 84	2-amino-Adipic acid	0.25	0.000109804
Unknown MST 85	2-amino-Adipic acid	0.13	1
Unknown MST 86	2-amino-Adipic acid	0.5	0
Unknown MST 87	2-amino-Adipic acid	0.21	0.00617001
Unknown MST 88	2-amino-Adipic acid	0.44	0
Unknown MST 89	2-amino-Adipic acid	0.33	4.15e-09
Unknown MST 90	2-amino-Adipic acid	-0.045	1
Unknown MST 91	2-amino-Adipic acid	0.48	0
Unknown MST 92	2-amino-Adipic acid	0.5	0
Unknown MST 93	2-amino-Adipic acid	0.53	0
Unknown MST 94	2-amino-Adipic acid	0.37	9.19e-12
Unknown MST 95	2-amino-Adipic acid	0.52	0
Unknown MST 96	2-amino-Adipic acid	0.35	1.71e-10
Unknown MST 97	2-amino-Adipic acid	0.5	0
Unknown MST 98	2-amino-Adipic acid	0.35	6.36e-10
Unknown MST 99	2-amino-Adipic acid	0.44	0
Unknown MST 100	2-amino-Adipic acid	0.19	0.0393533
Unknown MST 101	2-amino-Adipic acid	0.51	0
Unknown MST 102	2-amino-Adipic acid	0.64	0
Unknown MST 103	2-amino-Adipic acid	0.48	0
Unknown MST 104	2-amino-Adipic acid	0.16	0.210888
Unknown MST 105	2-amino-Adipic acid	0.25	7.74e-05
Unknown MST 106	2-amino-Adipic acid	0.46	0
Unknown MST 107	2-amino-Adipic acid	0.42	0
Unknown MST 108	2-amino-Adipic acid	0.52	0
Unknown MST 109	2-amino-Adipic acid	0.3	6.05e-07
Unknown MST 110	2-amino-Adipic acid	0.27	1.2e-05
Unknown MST 111	2-amino-Adipic acid	0.35	2.26e-10
Unknown MST 112	2-amino-Adipic acid	0.4	0
Unknown MST 113	2-amino-Adipic acid	0.49	0
Unknown MST 114	2-amino-Adipic acid	0.43	0
Unknown MST 115	2-amino-Adipic acid	0.45	0
Unknown MST 116	2-amino-Adipic acid	0.46	0
Unknown MST 117	2-amino-Adipic acid	0.21	0.00813671
Unknown MST 118	2-amino-Adipic acid	0.4	7.55e-14
Unknown MST 119	2-amino-Adipic acid	0.46	0
Unknown MST 120	2-amino-Adipic acid	0.45	0
Unknown MST 121	2-amino-Adipic acid	0.14	0.970525
Unknown MST 122	2-amino-Adipic acid	0.14	1
Unknown MST 123	2-amino-Adipic acid	0.52	0
Unknown MST 124	2-amino-Adipic acid	0.32	6.15e-08
Unknown MST 125	2-amino-Adipic acid	0.48	0
Unknown MST 126	2-amino-Adipic acid	0.17	0.106189
Unknown MST 127	2-amino-Adipic acid	0.43	0
Unknown MST 128	2-amino-Adipic acid	0.29	1.26e-06
Unknown MST 129	2-amino-Adipic acid	0.5	0
Unknown MST 130	2-amino-Adipic acid	0.61	0
Unknown MST 131	2-amino-Adipic acid	0.59	0
Unknown MST 132	2-amino-Adipic acid	0.23	0.00112976
Unknown MST 133	2-amino-Adipic acid	0.3	2.95e-07
Unknown MST 134	2-amino-Adipic acid	0.28	5.43e-06
Unknown MST 135	2-amino-Adipic acid	0.54	0
Unknown MST 136	2-amino-Adipic acid	0.55	0
Unknown MST 137	2-amino-Adipic acid	0.43	0
Unknown MST 138	2-amino-Adipic acid	0.26	4.87e-05
Unknown MST 139	2-amino-Adipic acid	0.43	0
Unknown MST 140	2-amino-Adipic acid	0.28	2.84e-06
Unknown MST 141	2-amino-Adipic acid	0.4	1.46e-13
Unknown MST 142	2-amino-Adipic acid	0.4	1.46e-13
Unknown MST 143	2-amino-Adipic acid	0.26	4.3e-05
Unknown MST 144	2-amino-Adipic acid	0.49	0
Unknown MST 145	2-amino-Adipic acid	0.33	4.75e-09
Unknown MST 146	2-amino-Adipic acid	0.45	0
Unknown MST 147	2-amino-Adipic acid	0.41	0
Unknown MST 148	2-amino-Adipic acid	0.51	0
Unknown MST 149	2-amino-Adipic acid	0.38	3.97e-12
Unknown MST 150	2-amino-Adipic acid	0.45	0
Unknown MST 151	2-amino-Adipic acid	0.47	0
Unknown MST 152	2-amino-Adipic acid	0.4	7.55e-14
Unknown MST 153	2-amino-Adipic acid	0.31	5.74e-08
Unknown MST 154	2-amino-Adipic acid	0.34	1.41e-09
Unknown MST 155	2-amino-Adipic acid	0.2	0.0122513
Unknown MST 156	2-amino-Adipic acid	0.34	2.71e-09
Unknown MST 157	2-amino-Adipic acid	0.36	1.7e-10
Unknown MST 158	2-amino-Adipic acid	0.39	4.23e-13
Unknown MST 159	2-amino-Adipic acid	0.36	5.5e-11
Unknown MST 160	2-amino-Adipic acid	0.38	1.25e-11
Unknown MST 161	2-amino-Adipic acid	0.13	1
Unknown MST 162	2-amino-Adipic acid	0.5	0
Unknown MST 163	2-amino-Adipic acid	0.29	2.24e-06
Unknown MST 164	2-amino-Adipic acid	0.13	1
Unknown MST 165	2-amino-Adipic acid	0.32	4.65e-08
Unknown MST 166	2-amino-Adipic acid	0.32	2.5e-08
Unknown MST 167	2-amino-Adipic acid	0.16	0.280201
Unknown MST 168	2-amino-Adipic acid	0.33	4.75e-09
Unknown MST 169	2-amino-Adipic acid	0.44	0
Unknown MST 170	2-amino-Adipic acid	0.25	0.000187345
Unknown MST 171	2-amino-Adipic acid	0.35	2.85e-10
Unknown MST 172	2-amino-Adipic acid	0.59	0
Unknown MST 173	2-amino-Adipic acid	0.46	0
Unknown MST 174	2-amino-Adipic acid	0.17	0.141087
Unknown MST 175	2-amino-Adipic acid	0.38	6.03e-12
Unknown MST 176	2-amino-Adipic acid	0.45	0
Unknown MST 177	2-amino-Adipic acid	0.27	8.98e-06
Unknown MST 178	2-amino-Adipic acid	0.23	0.0013269
Unknown MST 179	2-amino-Adipic acid	0.15	0.610805
Unknown MST 180	2-amino-Adipic acid	0.49	0
Unknown MST 181	2-amino-Adipic acid	0.48	0
Unknown MST 182	2-amino-Adipic acid	0.59	0
Unknown MST 183	2-amino-Adipic acid	0.3	2.33e-07
Unknown MST 184	2-amino-Adipic acid	0.62	0
Unknown MST 185	2-amino-Adipic acid	0.42	0
Unknown MST 186	2-amino-Adipic acid	-0.036	1
Unknown MST 187	2-amino-Adipic acid	0.31	6.34e-08
Unknown MST 188	2-amino-Adipic acid	0.43	0
Unknown MST 189	2-amino-Adipic acid	0.52	0
Unknown MST 190	2-amino-Adipic acid	0.41	0
Unknown MST 191	2-amino-Adipic acid	0.46	0
Unknown MST 192	2-amino-Adipic acid	0.56	0
Unknown MST 193	2-amino-Adipic acid	0.42	0
Unknown MST 194	2-amino-Adipic acid	0.46	0
Unknown MST 195	2-amino-Adipic acid	0.47	0
Unknown MST 196	2-amino-Adipic acid	0.33	3.93e-09
Unknown MST 197	2-amino-Adipic acid	0.33	8.7e-09
Unknown MST 198	2-amino-Adipic acid	0.38	7.2e-12
Unknown MST 199	2-amino-Adipic acid	0.4	1.46e-13
Unknown MST 200	2-amino-Adipic acid	0.41	0
Unknown MST 201	2-amino-Adipic acid	0.32	1.61e-08
Unknown MST 202	2-amino-Adipic acid	0.4	1.46e-13
Unknown MST 203	2-amino-Adipic acid	0.36	4.48e-11
Unknown MST 204	2-amino-Adipic acid	0.24	0.000341495
Unknown MST 205	2-amino-Adipic acid	0.43	0
Unknown MST 206	2-amino-Adipic acid	0.028	1
Unknown MST 207	2-amino-Adipic acid	0.26	7.74e-05
Unknown MST 208	2-amino-Adipic acid	-0.015	1
Unknown MST 209	2-amino-Adipic acid	0.3	3.56e-07
Unknown MST 210	2-amino-Adipic acid	0.46	0
Unknown MST 211	2-amino-Adipic acid	0.44	0
Unknown MST 212	2-amino-Adipic acid	0.51	0
Unknown MST 213	2-amino-Adipic acid	0.11	1
Unknown MST 214	2-amino-Adipic acid	0.36	2.18e-09
Unknown MST 215	2-amino-Adipic acid	0.37	1.69e-11
Unknown MST 216	2-amino-Adipic acid	0.41	0
Unknown MST 217	2-amino-Adipic acid	0.44	0
Unknown MST 218	2-amino-Adipic acid	0.27	1.19e-05
Unknown MST 219	2-amino-Adipic acid	0.47	0
Unknown MST 220	2-amino-Adipic acid	0.33	4.38e-09
Unknown MST 221	2-amino-Adipic acid	0.34	1.6e-09
Unknown MST 222	2-amino-Adipic acid	0.39	1.16e-12
Unknown MST 223	2-amino-Adipic acid	0.44	0
Unknown MST 224	2-amino-Adipic acid	0.089	1
Unknown MST 225	2-amino-Adipic acid	0.014	1
Unknown MST 226	2-amino-Adipic acid	0.46	0
Unknown MST 227	2-amino-Adipic acid	0.32	2.5e-08
Unknown MST 228	2-amino-Adipic acid	0.32	3.37e-08
Unknown MST 229	2-amino-Adipic acid	0.49	0
Unknown MST 230	2-amino-Adipic acid	0.32	4.01e-08
Unknown MST 231	2-amino-Adipic acid	0.41	0
Unknown MST 232	2-amino-Adipic acid	0.081	1
Unknown MST 233	2-amino-Adipic acid	0.2	0.013464
Unknown MST 234	2-amino-Adipic acid	0.38	4.25e-12
Unknown MST 235	2-amino-Adipic acid	0.22	0.00186193
Unknown MST 236	2-amino-Adipic acid	0.49	0
Unknown MST 237	2-amino-Adipic acid	0.51	0
Unknown MST 238	2-amino-Adipic acid	0.45	0
Unknown MST 239	2-amino-Adipic acid	0.44	0
Unknown MST 240	2-amino-Adipic acid	0.37	8.35e-12
Unknown MST 241	2-amino-Adipic acid	0.32	3.37e-08
Unknown MST 242	2-amino-Adipic acid	0.3	2.95e-07
Unknown MST 243	2-amino-Adipic acid	0.46	0
Unknown MST 244	2-amino-Adipic acid	0.33	4.58e-09
Unknown MST 245	2-amino-Adipic acid	0.31	2.07e-07
Unknown MST 246	2-amino-Adipic acid	0.37	1.39e-11
Unknown MST 247	2-amino-Adipic acid	0.48	0
PC1	2-amino-Adipic acid	0.35	6.36e-10
PC2	2-amino-Adipic acid	-0.11	1
PC3	2-amino-Adipic acid	-0.28	4.65e-06
PC4	2-amino-Adipic acid	0.068	1
µg(Protein)/mg(seed_weight)	2-amino-Adipic acid	0.36	5.26e-11
Weight_per_seed	2-amino-Adipic acid	0.066	1
3,4-dihydroxy-Phenylglycol	2-hydroxy-Glutaric acid	0.59	0
Alanine	2-hydroxy-Glutaric acid	0.65	0
alpha-Lipoamide	2-hydroxy-Glutaric acid	0.36	1.49e-10
Asparagine	2-hydroxy-Glutaric acid	0.29	9.04e-07
Aspartic acid	2-hydroxy-Glutaric acid	0.42	0
Benzoic acid	2-hydroxy-Glutaric acid	0.29	6.51e-07
beta,beta-Trehalose	2-hydroxy-Glutaric acid	0.5	0
beta-Alanine	2-hydroxy-Glutaric acid	0.38	3.1e-12
Citric acid	2-hydroxy-Glutaric acid	0.48	0
Erythritol	2-hydroxy-Glutaric acid	0.1	1
Fructose	2-hydroxy-Glutaric acid	0.55	0
Fucose	2-hydroxy-Glutaric acid	0.45	0
Fumaric acid	2-hydroxy-Glutaric acid	0.43	0
Galactinol	2-hydroxy-Glutaric acid	0.38	2.85e-12
Gentiobiose	2-hydroxy-Glutaric acid	0.14	1
Glucaric acid-1,4-lactone	2-hydroxy-Glutaric acid	0.49	0
Gluconic acid-1,5-lactone	2-hydroxy-Glutaric acid	0.53	0
Glucopyranose	2-hydroxy-Glutaric acid	0.53	0
Glucose	2-hydroxy-Glutaric acid	0.51	0
Glucuronic acid	2-hydroxy-Glutaric acid	0.5	0
Glutamic acid	2-hydroxy-Glutaric acid	0.51	0
Glyceric acid	2-hydroxy-Glutaric acid	0.7	0
Glycerol	2-hydroxy-Glutaric acid	0.33	4.86e-09
Glycerol-3-phosphate	2-hydroxy-Glutaric acid	0.46	0
Glycine	2-hydroxy-Glutaric acid	0.49	0
Glyoxylic acid	2-hydroxy-Glutaric acid	0.33	4.05e-09
Indole-3-acetonitrile	2-hydroxy-Glutaric acid	0.27	2.09e-05
Isoleucine	2-hydroxy-Glutaric acid	0.55	0
Isomaltose	2-hydroxy-Glutaric acid	-0.033	1
Leucine	2-hydroxy-Glutaric acid	0.42	0
Malic acid	2-hydroxy-Glutaric acid	0.53	0
Maltose	2-hydroxy-Glutaric acid	0.38	1.63e-12
Maltotriose	2-hydroxy-Glutaric acid	0.56	0
Mannitol	2-hydroxy-Glutaric acid	0.51	0
Melibiose	2-hydroxy-Glutaric acid	0.55	0
Methionine	2-hydroxy-Glutaric acid	0.45	0
myo-Inositol	2-hydroxy-Glutaric acid	0.65	0
Nicotinic acid	2-hydroxy-Glutaric acid	0.44	0
Ornithine	2-hydroxy-Glutaric acid	0.2	0.0191967
Oxaloacetate	2-hydroxy-Glutaric acid	0.16	0.235303
Phenylalanine	2-hydroxy-Glutaric acid	0.48	0
Phosphoric acid	2-hydroxy-Glutaric acid	0.56	0
Prephenic acid	2-hydroxy-Glutaric acid	0.36	2.34e-11
Proline	2-hydroxy-Glutaric acid	0.37	7.01e-12
Pyroglutamic acid	2-hydroxy-Glutaric acid	0.61	0
Pyruvic acid	2-hydroxy-Glutaric acid	0.43	0
Raffinose	2-hydroxy-Glutaric acid	0.61	0
Rhamnose	2-hydroxy-Glutaric acid	0.48	0
Ribonic acid	2-hydroxy-Glutaric acid	0.5	0
Saccharic acid	2-hydroxy-Glutaric acid	0.55	0
Secologanin	2-hydroxy-Glutaric acid	0.47	0
Serine	2-hydroxy-Glutaric acid	0.55	0
Sinapic acid	2-hydroxy-Glutaric acid	0.49	0
Succinic acid	2-hydroxy-Glutaric acid	0.62	0
Threonic acid	2-hydroxy-Glutaric acid	0.44	0
Threonine	2-hydroxy-Glutaric acid	0.43	0
Tryptophan	2-hydroxy-Glutaric acid	0.19	0.0378657
Tyrosine	2-hydroxy-Glutaric acid	0.58	0
Urea	2-hydroxy-Glutaric acid	0.22	0.00235912
Valine	2-hydroxy-Glutaric acid	0.62	0
Unknown MST 1	2-hydroxy-Glutaric acid	0.32	3.92e-08
Unknown MST 2	2-hydroxy-Glutaric acid	0.39	3.48e-13
Unknown MST 3	2-hydroxy-Glutaric acid	0.32	3.73e-08
Unknown MST 4	2-hydroxy-Glutaric acid	0.007	1
Unknown MST 5	2-hydroxy-Glutaric acid	0.11	1
Unknown MST 6	2-hydroxy-Glutaric acid	0.3	3.37e-07
Unknown MST 7	2-hydroxy-Glutaric acid	0.29	1.02e-06
Unknown MST 8	2-hydroxy-Glutaric acid	0.36	1e-10
Unknown MST 9	2-hydroxy-Glutaric acid	0.34	2.57e-09
Unknown MST 10	2-hydroxy-Glutaric acid	0.59	0
Unknown MST 11	2-hydroxy-Glutaric acid	0.26	5.69e-05
Unknown MST 12	2-hydroxy-Glutaric acid	0.32	2.3e-08
Unknown MST 13	2-hydroxy-Glutaric acid	0.37	6.13e-12
Unknown MST 14	2-hydroxy-Glutaric acid	0.17	0.185504
Unknown MST 15	2-hydroxy-Glutaric acid	0.17	0.14552
Unknown MST 16	2-hydroxy-Glutaric acid	0.57	0
Unknown MST 17	2-hydroxy-Glutaric acid	0.14	0.746315
Unknown MST 18	2-hydroxy-Glutaric acid	0.5	0
Unknown MST 19	2-hydroxy-Glutaric acid	0.35	4.96e-10
Unknown MST 20	2-hydroxy-Glutaric acid	0.31	6.92e-08
Unknown MST 21	2-hydroxy-Glutaric acid	0.54	0
Unknown MST 22	2-hydroxy-Glutaric acid	0.2	0.0191967
Unknown MST 23	2-hydroxy-Glutaric acid	0.47	0
Unknown MST 24	2-hydroxy-Glutaric acid	-0.015	1
Unknown MST 25	2-hydroxy-Glutaric acid	0.36	9.13e-11
Unknown MST 26	2-hydroxy-Glutaric acid	0.32	3.73e-08
Unknown MST 27	2-hydroxy-Glutaric acid	0.095	1
Unknown MST 28	2-hydroxy-Glutaric acid	0.38	4.11e-12
Unknown MST 29	2-hydroxy-Glutaric acid	0.4	0
Unknown MST 30	2-hydroxy-Glutaric acid	0.46	0
Unknown MST 31	2-hydroxy-Glutaric acid	0.35	1.91e-10
Unknown MST 32	2-hydroxy-Glutaric acid	0.24	0.000428245
Unknown MST 33	2-hydroxy-Glutaric acid	0.34	7.57e-10
Unknown MST 34	2-hydroxy-Glutaric acid	0.34	8.38e-10
Unknown MST 35	2-hydroxy-Glutaric acid	0.37	1.36e-11
Unknown MST 36	2-hydroxy-Glutaric acid	0.22	0.00305184
Unknown MST 37	2-hydroxy-Glutaric acid	0.3	3.37e-07
Unknown MST 38	2-hydroxy-Glutaric acid	0.34	1.55e-09
Unknown MST 39	2-hydroxy-Glutaric acid	0.4	6.19e-14
Unknown MST 40	2-hydroxy-Glutaric acid	0.048	1
Unknown MST 41	2-hydroxy-Glutaric acid	0.098	1
Unknown MST 42	2-hydroxy-Glutaric acid	0.24	0.000243864
Unknown MST 43	2-hydroxy-Glutaric acid	0.36	3.78e-11
Unknown MST 44	2-hydroxy-Glutaric acid	0.28	6.93e-06
Unknown MST 45	2-hydroxy-Glutaric acid	0.49	0
Unknown MST 46	2-hydroxy-Glutaric acid	0.37	1.06e-11
Unknown MST 47	2-hydroxy-Glutaric acid	0.2	0.0176359
Unknown MST 48	2-hydroxy-Glutaric acid	0.37	8.93e-12
Unknown MST 49	2-hydroxy-Glutaric acid	0.46	0
Unknown MST 50	2-hydroxy-Glutaric acid	0.24	0.000411154
Unknown MST 51	2-hydroxy-Glutaric acid	0.56	0
Unknown MST 52	2-hydroxy-Glutaric acid	0.24	0.00048231
Unknown MST 53	2-hydroxy-Glutaric acid	0.58	0
Unknown MST 54	2-hydroxy-Glutaric acid	0.4	6.19e-14
Unknown MST 55	2-hydroxy-Glutaric acid	0.28	5.05e-06
Unknown MST 56	2-hydroxy-Glutaric acid	0.4	1.2e-13
Unknown MST 57	2-hydroxy-Glutaric acid	0.34	6.26e-10
Unknown MST 58	2-hydroxy-Glutaric acid	0.43	0
Unknown MST 59	2-hydroxy-Glutaric acid	0.083	1
Unknown MST 60	2-hydroxy-Glutaric acid	0.51	0
Unknown MST 61	2-hydroxy-Glutaric acid	0.44	0
Unknown MST 62	2-hydroxy-Glutaric acid	0.34	2.09e-09
Unknown MST 63	2-hydroxy-Glutaric acid	0.39	7.16e-13
Unknown MST 64	2-hydroxy-Glutaric acid	0.41	0
Unknown MST 65	2-hydroxy-Glutaric acid	0.47	0
Unknown MST 66	2-hydroxy-Glutaric acid	0.55	0
Unknown MST 67	2-hydroxy-Glutaric acid	0.45	0
Unknown MST 68	2-hydroxy-Glutaric acid	0.14	1
Unknown MST 69	2-hydroxy-Glutaric acid	0.19	0.0445971
Unknown MST 70	2-hydroxy-Glutaric acid	0.61	0
Unknown MST 71	2-hydroxy-Glutaric acid	0.44	0
Unknown MST 72	2-hydroxy-Glutaric acid	0.34	1.14e-09
Unknown MST 73	2-hydroxy-Glutaric acid	0.5	0
Unknown MST 74	2-hydroxy-Glutaric acid	0.44	0
Unknown MST 75	2-hydroxy-Glutaric acid	0.57	0
Unknown MST 76	2-hydroxy-Glutaric acid	0.59	0
Unknown MST 77	2-hydroxy-Glutaric acid	0.52	0
Unknown MST 78	2-hydroxy-Glutaric acid	-0.026	1
Unknown MST 79	2-hydroxy-Glutaric acid	0.56	0
Unknown MST 80	2-hydroxy-Glutaric acid	0.37	2.18e-11
Unknown MST 81	2-hydroxy-Glutaric acid	0.57	0
Unknown MST 82	2-hydroxy-Glutaric acid	0.41	0
Unknown MST 83	2-hydroxy-Glutaric acid	0.49	0
Unknown MST 84	2-hydroxy-Glutaric acid	0.48	0
Unknown MST 85	2-hydroxy-Glutaric acid	0.35	1.22e-10
Unknown MST 86	2-hydroxy-Glutaric acid	0.46	0
Unknown MST 87	2-hydroxy-Glutaric acid	0.34	1.1e-09
Unknown MST 88	2-hydroxy-Glutaric acid	0.44	0
Unknown MST 89	2-hydroxy-Glutaric acid	0.43	0
Unknown MST 90	2-hydroxy-Glutaric acid	0.15	0.648955
Unknown MST 91	2-hydroxy-Glutaric acid	0.53	0
Unknown MST 92	2-hydroxy-Glutaric acid	0.26	6.99e-05
Unknown MST 93	2-hydroxy-Glutaric acid	0.57	0
Unknown MST 94	2-hydroxy-Glutaric acid	0.45	0
Unknown MST 95	2-hydroxy-Glutaric acid	0.59	0
Unknown MST 96	2-hydroxy-Glutaric acid	0.44	0
Unknown MST 97	2-hydroxy-Glutaric acid	0.51	0
Unknown MST 98	2-hydroxy-Glutaric acid	0.48	0
Unknown MST 99	2-hydroxy-Glutaric acid	0.56	0
Unknown MST 100	2-hydroxy-Glutaric acid	0.5	0
Unknown MST 101	2-hydroxy-Glutaric acid	0.35	6.06e-10
Unknown MST 102	2-hydroxy-Glutaric acid	0.37	6.32e-12
Unknown MST 103	2-hydroxy-Glutaric acid	0.41	0
Unknown MST 104	2-hydroxy-Glutaric acid	0.21	0.00674918
Unknown MST 105	2-hydroxy-Glutaric acid	0.25	0.000188293
Unknown MST 106	2-hydroxy-Glutaric acid	0.47	0
Unknown MST 107	2-hydroxy-Glutaric acid	0.47	0
Unknown MST 108	2-hydroxy-Glutaric acid	0.4	1.2e-13
Unknown MST 109	2-hydroxy-Glutaric acid	0.48	0
Unknown MST 110	2-hydroxy-Glutaric acid	0.44	0
Unknown MST 111	2-hydroxy-Glutaric acid	0.41	0
Unknown MST 112	2-hydroxy-Glutaric acid	0.46	0
Unknown MST 113	2-hydroxy-Glutaric acid	0.71	0
Unknown MST 114	2-hydroxy-Glutaric acid	0.51	0
Unknown MST 115	2-hydroxy-Glutaric acid	0.55	0
Unknown MST 116	2-hydroxy-Glutaric acid	0.56	0
Unknown MST 117	2-hydroxy-Glutaric acid	0.45	0
Unknown MST 118	2-hydroxy-Glutaric acid	0.48	0
Unknown MST 119	2-hydroxy-Glutaric acid	0.49	0
Unknown MST 120	2-hydroxy-Glutaric acid	0.53	0
Unknown MST 121	2-hydroxy-Glutaric acid	0.34	1.81e-09
Unknown MST 122	2-hydroxy-Glutaric acid	0.31	1.49e-07
Unknown MST 123	2-hydroxy-Glutaric acid	0.59	0
Unknown MST 124	2-hydroxy-Glutaric acid	0.19	0.032815
Unknown MST 125	2-hydroxy-Glutaric acid	0.55	0
Unknown MST 126	2-hydroxy-Glutaric acid	0.35	4.53e-10
Unknown MST 127	2-hydroxy-Glutaric acid	0.48	0
Unknown MST 128	2-hydroxy-Glutaric acid	0.41	0
Unknown MST 129	2-hydroxy-Glutaric acid	0.5	0
Unknown MST 130	2-hydroxy-Glutaric acid	0.52	0
Unknown MST 131	2-hydroxy-Glutaric acid	0.53	0
Unknown MST 132	2-hydroxy-Glutaric acid	0.46	0
Unknown MST 133	2-hydroxy-Glutaric acid	0.37	6.8e-12
Unknown MST 134	2-hydroxy-Glutaric acid	0.4	6.19e-14
Unknown MST 135	2-hydroxy-Glutaric acid	0.54	0
Unknown MST 136	2-hydroxy-Glutaric acid	0.52	0
Unknown MST 137	2-hydroxy-Glutaric acid	0.5	0
Unknown MST 138	2-hydroxy-Glutaric acid	0.47	0
Unknown MST 139	2-hydroxy-Glutaric acid	0.45	0
Unknown MST 140	2-hydroxy-Glutaric acid	0.41	0
Unknown MST 141	2-hydroxy-Glutaric acid	0.44	0
Unknown MST 142	2-hydroxy-Glutaric acid	0.51	0
Unknown MST 143	2-hydroxy-Glutaric acid	0.22	0.00235912
Unknown MST 144	2-hydroxy-Glutaric acid	0.47	0
Unknown MST 145	2-hydroxy-Glutaric acid	0.45	0
Unknown MST 146	2-hydroxy-Glutaric acid	0.53	0
Unknown MST 147	2-hydroxy-Glutaric acid	0.38	1.4e-12
Unknown MST 148	2-hydroxy-Glutaric acid	0.59	0
Unknown MST 149	2-hydroxy-Glutaric acid	0.19	0.0226083
Unknown MST 150	2-hydroxy-Glutaric acid	0.55	0
Unknown MST 151	2-hydroxy-Glutaric acid	0.45	0
Unknown MST 152	2-hydroxy-Glutaric acid	0.47	0
Unknown MST 153	2-hydroxy-Glutaric acid	0.41	0
Unknown MST 154	2-hydroxy-Glutaric acid	0.36	3.56e-11
Unknown MST 155	2-hydroxy-Glutaric acid	0.44	0
Unknown MST 156	2-hydroxy-Glutaric acid	0.4	1.2e-13
Unknown MST 157	2-hydroxy-Glutaric acid	0.17	0.139222
Unknown MST 158	2-hydroxy-Glutaric acid	0.45	0
Unknown MST 159	2-hydroxy-Glutaric acid	0.51	0
Unknown MST 160	2-hydroxy-Glutaric acid	0.22	0.00252232
Unknown MST 161	2-hydroxy-Glutaric acid	0.23	0.000628385
Unknown MST 162	2-hydroxy-Glutaric acid	0.44	0
Unknown MST 163	2-hydroxy-Glutaric acid	0.32	1.53e-08
Unknown MST 164	2-hydroxy-Glutaric acid	0.4	6.19e-14
Unknown MST 165	2-hydroxy-Glutaric acid	0.19	0.0277293
Unknown MST 166	2-hydroxy-Glutaric acid	0.41	0
Unknown MST 167	2-hydroxy-Glutaric acid	0.36	1.07e-10
Unknown MST 168	2-hydroxy-Glutaric acid	0.18	0.0630334
Unknown MST 169	2-hydroxy-Glutaric acid	0.58	0
Unknown MST 170	2-hydroxy-Glutaric acid	0.51	0
Unknown MST 171	2-hydroxy-Glutaric acid	0.43	0
Unknown MST 172	2-hydroxy-Glutaric acid	0.56	0
Unknown MST 173	2-hydroxy-Glutaric acid	0.47	0
Unknown MST 174	2-hydroxy-Glutaric acid	0.41	0
Unknown MST 175	2-hydroxy-Glutaric acid	0.39	4.8e-13
Unknown MST 176	2-hydroxy-Glutaric acid	0.31	9.12e-08
Unknown MST 177	2-hydroxy-Glutaric acid	0.46	0
Unknown MST 178	2-hydroxy-Glutaric acid	0.34	1.73e-09
Unknown MST 179	2-hydroxy-Glutaric acid	0.22	0.00201075
Unknown MST 180	2-hydroxy-Glutaric acid	0.52	0
Unknown MST 181	2-hydroxy-Glutaric acid	0.5	0
Unknown MST 182	2-hydroxy-Glutaric acid	0.57	0
Unknown MST 183	2-hydroxy-Glutaric acid	0.47	0
Unknown MST 184	2-hydroxy-Glutaric acid	0.73	0
Unknown MST 185	2-hydroxy-Glutaric acid	0.48	0
Unknown MST 186	2-hydroxy-Glutaric acid	-0.047	1
Unknown MST 187	2-hydroxy-Glutaric acid	0.37	1.48e-11
Unknown MST 188	2-hydroxy-Glutaric acid	0.4	1.2e-13
Unknown MST 189	2-hydroxy-Glutaric acid	0.54	0
Unknown MST 190	2-hydroxy-Glutaric acid	0.47	0
Unknown MST 191	2-hydroxy-Glutaric acid	0.28	6.38e-06
Unknown MST 192	2-hydroxy-Glutaric acid	0.73	0
Unknown MST 193	2-hydroxy-Glutaric acid	0.3	2.59e-07
Unknown MST 194	2-hydroxy-Glutaric acid	0.42	0
Unknown MST 195	2-hydroxy-Glutaric acid	0.46	0
Unknown MST 196	2-hydroxy-Glutaric acid	0.51	0
Unknown MST 197	2-hydroxy-Glutaric acid	0.46	0
Unknown MST 198	2-hydroxy-Glutaric acid	0.41	0
Unknown MST 199	2-hydroxy-Glutaric acid	0.38	6.32e-12
Unknown MST 200	2-hydroxy-Glutaric acid	0.48	0
Unknown MST 201	2-hydroxy-Glutaric acid	0.35	1.65e-10
Unknown MST 202	2-hydroxy-Glutaric acid	0.51	0
Unknown MST 203	2-hydroxy-Glutaric acid	0.22	0.00252232
Unknown MST 204	2-hydroxy-Glutaric acid	0.21	0.00516902
Unknown MST 205	2-hydroxy-Glutaric acid	0.36	4e-11
Unknown MST 206	2-hydroxy-Glutaric acid	0.19	0.0191967
Unknown MST 207	2-hydroxy-Glutaric acid	0.28	9.98e-06
Unknown MST 208	2-hydroxy-Glutaric acid	0.27	1.11e-05
Unknown MST 209	2-hydroxy-Glutaric acid	0.37	9.62e-12
Unknown MST 210	2-hydroxy-Glutaric acid	0.53	0
Unknown MST 211	2-hydroxy-Glutaric acid	0.46	0
Unknown MST 212	2-hydroxy-Glutaric acid	0.63	0
Unknown MST 213	2-hydroxy-Glutaric acid	0.34	8.2e-10
Unknown MST 214	2-hydroxy-Glutaric acid	0.54	0
Unknown MST 215	2-hydroxy-Glutaric acid	0.29	1.6e-06
Unknown MST 216	2-hydroxy-Glutaric acid	0.31	2e-07
Unknown MST 217	2-hydroxy-Glutaric acid	0.51	0
Unknown MST 218	2-hydroxy-Glutaric acid	0.2	0.0171673
Unknown MST 219	2-hydroxy-Glutaric acid	0.38	2.85e-12
Unknown MST 220	2-hydroxy-Glutaric acid	0.49	0
Unknown MST 221	2-hydroxy-Glutaric acid	0.54	0
Unknown MST 222	2-hydroxy-Glutaric acid	0.23	0.00114167
Unknown MST 223	2-hydroxy-Glutaric acid	0.31	1.33e-07
Unknown MST 224	2-hydroxy-Glutaric acid	0.18	0.052992
Unknown MST 225	2-hydroxy-Glutaric acid	0.33	4.24e-09
Unknown MST 226	2-hydroxy-Glutaric acid	0.42	0
Unknown MST 227	2-hydroxy-Glutaric acid	0.49	0
Unknown MST 228	2-hydroxy-Glutaric acid	0.4	1.2e-13
Unknown MST 229	2-hydroxy-Glutaric acid	0.45	0
Unknown MST 230	2-hydroxy-Glutaric acid	0.45	0
Unknown MST 231	2-hydroxy-Glutaric acid	0.37	7.23e-12
Unknown MST 232	2-hydroxy-Glutaric acid	0.44	0
Unknown MST 233	2-hydroxy-Glutaric acid	0.4	1.2e-13
Unknown MST 234	2-hydroxy-Glutaric acid	0.39	3.48e-13
Unknown MST 235	2-hydroxy-Glutaric acid	0.22	0.00183465
Unknown MST 236	2-hydroxy-Glutaric acid	0.44	0
Unknown MST 237	2-hydroxy-Glutaric acid	0.55	0
Unknown MST 238	2-hydroxy-Glutaric acid	0.47	0
Unknown MST 239	2-hydroxy-Glutaric acid	0.4	6.19e-14
Unknown MST 240	2-hydroxy-Glutaric acid	0.37	2.02e-11
Unknown MST 241	2-hydroxy-Glutaric acid	0.16	0.318272
Unknown MST 242	2-hydroxy-Glutaric acid	0.4	6.19e-14
Unknown MST 243	2-hydroxy-Glutaric acid	0.39	2.41e-13
Unknown MST 244	2-hydroxy-Glutaric acid	0.37	1.34e-11
Unknown MST 245	2-hydroxy-Glutaric acid	0.31	6.92e-08
Unknown MST 246	2-hydroxy-Glutaric acid	0.21	0.00357757
Unknown MST 247	2-hydroxy-Glutaric acid	0.53	0
PC1	2-hydroxy-Glutaric acid	0.15	0.467469
PC2	2-hydroxy-Glutaric acid	-0.31	6.77e-08
PC3	2-hydroxy-Glutaric acid	-0.33	6.52e-09
PC4	2-hydroxy-Glutaric acid	0.0055	1
µg(Protein)/mg(seed_weight)	2-hydroxy-Glutaric acid	0.42	0
Weight_per_seed	2-hydroxy-Glutaric acid	-0.035	1
Alanine	3,4-dihydroxy-Phenylglycol	0.59	0
alpha-Lipoamide	3,4-dihydroxy-Phenylglycol	0.37	9.64e-12
Asparagine	3,4-dihydroxy-Phenylglycol	0.34	1.34e-09
Aspartic acid	3,4-dihydroxy-Phenylglycol	0.52	0
Benzoic acid	3,4-dihydroxy-Phenylglycol	0.14	1
beta,beta-Trehalose	3,4-dihydroxy-Phenylglycol	0.55	0
beta-Alanine	3,4-dihydroxy-Phenylglycol	0.4	1.15e-13
Citric acid	3,4-dihydroxy-Phenylglycol	0.54	0
Erythritol	3,4-dihydroxy-Phenylglycol	0.25	8.16e-05
Fructose	3,4-dihydroxy-Phenylglycol	0.58	0
Fucose	3,4-dihydroxy-Phenylglycol	0.51	0
Fumaric acid	3,4-dihydroxy-Phenylglycol	0.36	6.51e-11
Galactinol	3,4-dihydroxy-Phenylglycol	0.48	0
Gentiobiose	3,4-dihydroxy-Phenylglycol	0.24	0.000564606
Glucaric acid-1,4-lactone	3,4-dihydroxy-Phenylglycol	0.53	0
Gluconic acid-1,5-lactone	3,4-dihydroxy-Phenylglycol	0.57	0
Glucopyranose	3,4-dihydroxy-Phenylglycol	0.56	0
Glucose	3,4-dihydroxy-Phenylglycol	0.62	0
Glucuronic acid	3,4-dihydroxy-Phenylglycol	0.64	0
Glutamic acid	3,4-dihydroxy-Phenylglycol	0.51	0
Glyceric acid	3,4-dihydroxy-Phenylglycol	0.69	0
Glycerol	3,4-dihydroxy-Phenylglycol	0.38	3.89e-12
Glycerol-3-phosphate	3,4-dihydroxy-Phenylglycol	0.45	0
Glycine	3,4-dihydroxy-Phenylglycol	0.46	0
Glyoxylic acid	3,4-dihydroxy-Phenylglycol	0.25	0.000127084
Indole-3-acetonitrile	3,4-dihydroxy-Phenylglycol	0.21	0.00615091
Isoleucine	3,4-dihydroxy-Phenylglycol	0.39	4.51e-13
Isomaltose	3,4-dihydroxy-Phenylglycol	-0.15	0.480277
Leucine	3,4-dihydroxy-Phenylglycol	0.31	1.69e-07
Malic acid	3,4-dihydroxy-Phenylglycol	0.56	0
Maltose	3,4-dihydroxy-Phenylglycol	0.56	0
Maltotriose	3,4-dihydroxy-Phenylglycol	0.54	0
Mannitol	3,4-dihydroxy-Phenylglycol	0.64	0
Melibiose	3,4-dihydroxy-Phenylglycol	0.6	0
Methionine	3,4-dihydroxy-Phenylglycol	0.4	0
myo-Inositol	3,4-dihydroxy-Phenylglycol	0.7	0
Nicotinic acid	3,4-dihydroxy-Phenylglycol	0.42	0
Ornithine	3,4-dihydroxy-Phenylglycol	0.069	1
Oxaloacetate	3,4-dihydroxy-Phenylglycol	0.12	1
Phenylalanine	3,4-dihydroxy-Phenylglycol	0.58	0
Phosphoric acid	3,4-dihydroxy-Phenylglycol	0.5	0
Prephenic acid	3,4-dihydroxy-Phenylglycol	0.39	9.87e-13
Proline	3,4-dihydroxy-Phenylglycol	0.25	0.000121932
Pyroglutamic acid	3,4-dihydroxy-Phenylglycol	0.57	0
Pyruvic acid	3,4-dihydroxy-Phenylglycol	0.47	0
Raffinose	3,4-dihydroxy-Phenylglycol	0.63	0
Rhamnose	3,4-dihydroxy-Phenylglycol	0.56	0
Ribonic acid	3,4-dihydroxy-Phenylglycol	0.53	0
Saccharic acid	3,4-dihydroxy-Phenylglycol	0.75	0
Secologanin	3,4-dihydroxy-Phenylglycol	0.44	0
Serine	3,4-dihydroxy-Phenylglycol	0.49	0
Sinapic acid	3,4-dihydroxy-Phenylglycol	0.5	0
Succinic acid	3,4-dihydroxy-Phenylglycol	0.49	0
Threonic acid	3,4-dihydroxy-Phenylglycol	0.53	0
Threonine	3,4-dihydroxy-Phenylglycol	0.47	0
Tryptophan	3,4-dihydroxy-Phenylglycol	0.33	2.78e-09
Tyrosine	3,4-dihydroxy-Phenylglycol	0.61	0
Urea	3,4-dihydroxy-Phenylglycol	0.068	1
Valine	3,4-dihydroxy-Phenylglycol	0.45	0
Unknown MST 1	3,4-dihydroxy-Phenylglycol	0.34	1.07e-09
Unknown MST 2	3,4-dihydroxy-Phenylglycol	0.43	0
Unknown MST 3	3,4-dihydroxy-Phenylglycol	0.5	0
Unknown MST 4	3,4-dihydroxy-Phenylglycol	-0.011	1
Unknown MST 5	3,4-dihydroxy-Phenylglycol	-0.026	1
Unknown MST 6	3,4-dihydroxy-Phenylglycol	0.31	1.23e-07
Unknown MST 7	3,4-dihydroxy-Phenylglycol	0.45	0
Unknown MST 8	3,4-dihydroxy-Phenylglycol	0.36	5.44e-11
Unknown MST 9	3,4-dihydroxy-Phenylglycol	0.24	0.000406602
Unknown MST 10	3,4-dihydroxy-Phenylglycol	0.47	0
Unknown MST 11	3,4-dihydroxy-Phenylglycol	0.18	0.0623909
Unknown MST 12	3,4-dihydroxy-Phenylglycol	0.32	3.55e-08
Unknown MST 13	3,4-dihydroxy-Phenylglycol	0.35	1.61e-10
Unknown MST 14	3,4-dihydroxy-Phenylglycol	0.034	1
Unknown MST 15	3,4-dihydroxy-Phenylglycol	0.018	1
Unknown MST 16	3,4-dihydroxy-Phenylglycol	0.57	0
Unknown MST 17	3,4-dihydroxy-Phenylglycol	0.012	1
Unknown MST 18	3,4-dihydroxy-Phenylglycol	0.58	0
Unknown MST 19	3,4-dihydroxy-Phenylglycol	0.4	1.15e-13
Unknown MST 20	3,4-dihydroxy-Phenylglycol	0.33	2.98e-09
Unknown MST 21	3,4-dihydroxy-Phenylglycol	0.59	0
Unknown MST 22	3,4-dihydroxy-Phenylglycol	0.29	1.29e-06
Unknown MST 23	3,4-dihydroxy-Phenylglycol	0.45	0
Unknown MST 24	3,4-dihydroxy-Phenylglycol	-0.046	1
Unknown MST 25	3,4-dihydroxy-Phenylglycol	0.41	0
Unknown MST 26	3,4-dihydroxy-Phenylglycol	0.34	1.11e-09
Unknown MST 27	3,4-dihydroxy-Phenylglycol	0.18	0.0486947
Unknown MST 28	3,4-dihydroxy-Phenylglycol	0.37	2.03e-11
Unknown MST 29	3,4-dihydroxy-Phenylglycol	0.43	0
Unknown MST 30	3,4-dihydroxy-Phenylglycol	0.47	0
Unknown MST 31	3,4-dihydroxy-Phenylglycol	0.35	6.12e-10
Unknown MST 32	3,4-dihydroxy-Phenylglycol	0.25	7.24e-05
Unknown MST 33	3,4-dihydroxy-Phenylglycol	0.48	0
Unknown MST 34	3,4-dihydroxy-Phenylglycol	0.47	0
Unknown MST 35	3,4-dihydroxy-Phenylglycol	0.45	0
Unknown MST 36	3,4-dihydroxy-Phenylglycol	0.24	0.000260671
Unknown MST 37	3,4-dihydroxy-Phenylglycol	0.35	5.05e-10
Unknown MST 38	3,4-dihydroxy-Phenylglycol	0.38	4.6e-12
Unknown MST 39	3,4-dihydroxy-Phenylglycol	0.47	0
Unknown MST 40	3,4-dihydroxy-Phenylglycol	0.13	1
Unknown MST 41	3,4-dihydroxy-Phenylglycol	0.19	0.0279225
Unknown MST 42	3,4-dihydroxy-Phenylglycol	0.37	7.6e-12
Unknown MST 43	3,4-dihydroxy-Phenylglycol	0.35	2.23e-10
Unknown MST 44	3,4-dihydroxy-Phenylglycol	0.29	1.73e-06
Unknown MST 45	3,4-dihydroxy-Phenylglycol	0.53	0
Unknown MST 46	3,4-dihydroxy-Phenylglycol	0.42	0
Unknown MST 47	3,4-dihydroxy-Phenylglycol	0.26	3.25e-05
Unknown MST 48	3,4-dihydroxy-Phenylglycol	0.25	9.41e-05
Unknown MST 49	3,4-dihydroxy-Phenylglycol	0.44	0
Unknown MST 50	3,4-dihydroxy-Phenylglycol	0.27	1.15e-05
Unknown MST 51	3,4-dihydroxy-Phenylglycol	0.44	0
Unknown MST 52	3,4-dihydroxy-Phenylglycol	0.29	1.5e-06
Unknown MST 53	3,4-dihydroxy-Phenylglycol	0.54	0
Unknown MST 54	3,4-dihydroxy-Phenylglycol	0.49	0
Unknown MST 55	3,4-dihydroxy-Phenylglycol	0.43	0
Unknown MST 56	3,4-dihydroxy-Phenylglycol	0.34	4.02e-09
Unknown MST 57	3,4-dihydroxy-Phenylglycol	0.37	1.3e-11
Unknown MST 58	3,4-dihydroxy-Phenylglycol	0.39	2.29e-13
Unknown MST 59	3,4-dihydroxy-Phenylglycol	0.13	1
Unknown MST 60	3,4-dihydroxy-Phenylglycol	0.48	0
Unknown MST 61	3,4-dihydroxy-Phenylglycol	0.39	4.51e-13
Unknown MST 62	3,4-dihydroxy-Phenylglycol	0.46	0
Unknown MST 63	3,4-dihydroxy-Phenylglycol	0.47	0
Unknown MST 64	3,4-dihydroxy-Phenylglycol	0.47	0
Unknown MST 65	3,4-dihydroxy-Phenylglycol	0.39	2.29e-13
Unknown MST 66	3,4-dihydroxy-Phenylglycol	0.54	0
Unknown MST 67	3,4-dihydroxy-Phenylglycol	0.43	0
Unknown MST 68	3,4-dihydroxy-Phenylglycol	0.22	0.00215424
Unknown MST 69	3,4-dihydroxy-Phenylglycol	0.22	0.00318568
Unknown MST 70	3,4-dihydroxy-Phenylglycol	0.62	0
Unknown MST 71	3,4-dihydroxy-Phenylglycol	0.54	0
Unknown MST 72	3,4-dihydroxy-Phenylglycol	0.39	3.32e-13
Unknown MST 73	3,4-dihydroxy-Phenylglycol	0.5	0
Unknown MST 74	3,4-dihydroxy-Phenylglycol	0.39	4.51e-13
Unknown MST 75	3,4-dihydroxy-Phenylglycol	0.52	0
Unknown MST 76	3,4-dihydroxy-Phenylglycol	0.64	0
Unknown MST 77	3,4-dihydroxy-Phenylglycol	0.58	0
Unknown MST 78	3,4-dihydroxy-Phenylglycol	0.033	1
Unknown MST 79	3,4-dihydroxy-Phenylglycol	0.59	0
Unknown MST 80	3,4-dihydroxy-Phenylglycol	0.47	0
Unknown MST 81	3,4-dihydroxy-Phenylglycol	0.56	0
Unknown MST 82	3,4-dihydroxy-Phenylglycol	0.43	0
Unknown MST 83	3,4-dihydroxy-Phenylglycol	0.52	0
Unknown MST 84	3,4-dihydroxy-Phenylglycol	0.48	0
Unknown MST 85	3,4-dihydroxy-Phenylglycol	0.37	6.02e-12
Unknown MST 86	3,4-dihydroxy-Phenylglycol	0.51	0
Unknown MST 87	3,4-dihydroxy-Phenylglycol	0.42	0
Unknown MST 88	3,4-dihydroxy-Phenylglycol	0.45	0
Unknown MST 89	3,4-dihydroxy-Phenylglycol	0.41	0
Unknown MST 90	3,4-dihydroxy-Phenylglycol	-0.013	1
Unknown MST 91	3,4-dihydroxy-Phenylglycol	0.46	0
Unknown MST 92	3,4-dihydroxy-Phenylglycol	0.38	6.2e-12
Unknown MST 93	3,4-dihydroxy-Phenylglycol	0.6	0
Unknown MST 94	3,4-dihydroxy-Phenylglycol	0.54	0
Unknown MST 95	3,4-dihydroxy-Phenylglycol	0.57	0
Unknown MST 96	3,4-dihydroxy-Phenylglycol	0.42	0
Unknown MST 97	3,4-dihydroxy-Phenylglycol	0.54	0
Unknown MST 98	3,4-dihydroxy-Phenylglycol	0.37	1.48e-11
Unknown MST 99	3,4-dihydroxy-Phenylglycol	0.43	0
Unknown MST 100	3,4-dihydroxy-Phenylglycol	0.22	0.00231715
Unknown MST 101	3,4-dihydroxy-Phenylglycol	0.43	0
Unknown MST 102	3,4-dihydroxy-Phenylglycol	0.48	0
Unknown MST 103	3,4-dihydroxy-Phenylglycol	0.42	0
Unknown MST 104	3,4-dihydroxy-Phenylglycol	0.013	1
Unknown MST 105	3,4-dihydroxy-Phenylglycol	0.29	7.1e-07
Unknown MST 106	3,4-dihydroxy-Phenylglycol	0.48	0
Unknown MST 107	3,4-dihydroxy-Phenylglycol	0.49	0
Unknown MST 108	3,4-dihydroxy-Phenylglycol	0.33	1.33e-08
Unknown MST 109	3,4-dihydroxy-Phenylglycol	0.45	0
Unknown MST 110	3,4-dihydroxy-Phenylglycol	0.41	0
Unknown MST 111	3,4-dihydroxy-Phenylglycol	0.42	0
Unknown MST 112	3,4-dihydroxy-Phenylglycol	0.48	0
Unknown MST 113	3,4-dihydroxy-Phenylglycol	0.8	0
Unknown MST 114	3,4-dihydroxy-Phenylglycol	0.43	0
Unknown MST 115	3,4-dihydroxy-Phenylglycol	0.57	0
Unknown MST 116	3,4-dihydroxy-Phenylglycol	0.57	0
Unknown MST 117	3,4-dihydroxy-Phenylglycol	0.4	1.15e-13
Unknown MST 118	3,4-dihydroxy-Phenylglycol	0.36	3.87e-11
Unknown MST 119	3,4-dihydroxy-Phenylglycol	0.52	0
Unknown MST 120	3,4-dihydroxy-Phenylglycol	0.38	3.89e-12
Unknown MST 121	3,4-dihydroxy-Phenylglycol	0.24	0.000423521
Unknown MST 122	3,4-dihydroxy-Phenylglycol	0.16	0.258175
Unknown MST 123	3,4-dihydroxy-Phenylglycol	0.59	0
Unknown MST 124	3,4-dihydroxy-Phenylglycol	0.22	0.00284176
Unknown MST 125	3,4-dihydroxy-Phenylglycol	0.44	0
Unknown MST 126	3,4-dihydroxy-Phenylglycol	0.39	2.29e-13
Unknown MST 127	3,4-dihydroxy-Phenylglycol	0.43	0
Unknown MST 128	3,4-dihydroxy-Phenylglycol	0.36	5.64e-11
Unknown MST 129	3,4-dihydroxy-Phenylglycol	0.58	0
Unknown MST 130	3,4-dihydroxy-Phenylglycol	0.64	0
Unknown MST 131	3,4-dihydroxy-Phenylglycol	0.52	0
Unknown MST 132	3,4-dihydroxy-Phenylglycol	0.43	0
Unknown MST 133	3,4-dihydroxy-Phenylglycol	0.35	2.44e-10
Unknown MST 134	3,4-dihydroxy-Phenylglycol	0.32	2.51e-08
Unknown MST 135	3,4-dihydroxy-Phenylglycol	0.5	0
Unknown MST 136	3,4-dihydroxy-Phenylglycol	0.51	0
Unknown MST 137	3,4-dihydroxy-Phenylglycol	0.6	0
Unknown MST 138	3,4-dihydroxy-Phenylglycol	0.43	0
Unknown MST 139	3,4-dihydroxy-Phenylglycol	0.27	1.65e-05
Unknown MST 140	3,4-dihydroxy-Phenylglycol	0.48	0
Unknown MST 141	3,4-dihydroxy-Phenylglycol	0.43	0
Unknown MST 142	3,4-dihydroxy-Phenylglycol	0.42	0
Unknown MST 143	3,4-dihydroxy-Phenylglycol	0.3	2.05e-07
Unknown MST 144	3,4-dihydroxy-Phenylglycol	0.54	0
Unknown MST 145	3,4-dihydroxy-Phenylglycol	0.44	0
Unknown MST 146	3,4-dihydroxy-Phenylglycol	0.59	0
Unknown MST 147	3,4-dihydroxy-Phenylglycol	0.23	0.000598854
Unknown MST 148	3,4-dihydroxy-Phenylglycol	0.61	0
Unknown MST 149	3,4-dihydroxy-Phenylglycol	0.28	4.52e-06
Unknown MST 150	3,4-dihydroxy-Phenylglycol	0.53	0
Unknown MST 151	3,4-dihydroxy-Phenylglycol	0.51	0
Unknown MST 152	3,4-dihydroxy-Phenylglycol	0.54	0
Unknown MST 153	3,4-dihydroxy-Phenylglycol	0.37	8.03e-12
Unknown MST 154	3,4-dihydroxy-Phenylglycol	0.4	5.83e-14
Unknown MST 155	3,4-dihydroxy-Phenylglycol	0.4	0
Unknown MST 156	3,4-dihydroxy-Phenylglycol	0.45	0
Unknown MST 157	3,4-dihydroxy-Phenylglycol	0.27	2.31e-05
Unknown MST 158	3,4-dihydroxy-Phenylglycol	0.27	8.8e-06
Unknown MST 159	3,4-dihydroxy-Phenylglycol	0.5	0
Unknown MST 160	3,4-dihydroxy-Phenylglycol	0.29	2.18e-06
Unknown MST 161	3,4-dihydroxy-Phenylglycol	0.12	1
Unknown MST 162	3,4-dihydroxy-Phenylglycol	0.44	0
Unknown MST 163	3,4-dihydroxy-Phenylglycol	0.42	0
Unknown MST 164	3,4-dihydroxy-Phenylglycol	0.41	0
Unknown MST 165	3,4-dihydroxy-Phenylglycol	0.24	0.000495356
Unknown MST 166	3,4-dihydroxy-Phenylglycol	0.31	1.37e-07
Unknown MST 167	3,4-dihydroxy-Phenylglycol	0.2	0.0159365
Unknown MST 168	3,4-dihydroxy-Phenylglycol	0.29	1.43e-06
Unknown MST 169	3,4-dihydroxy-Phenylglycol	0.45	0
Unknown MST 170	3,4-dihydroxy-Phenylglycol	0.45	0
Unknown MST 171	3,4-dihydroxy-Phenylglycol	0.5	0
Unknown MST 172	3,4-dihydroxy-Phenylglycol	0.59	0
Unknown MST 173	3,4-dihydroxy-Phenylglycol	0.55	0
Unknown MST 174	3,4-dihydroxy-Phenylglycol	0.39	9.87e-13
Unknown MST 175	3,4-dihydroxy-Phenylglycol	0.45	0
Unknown MST 176	3,4-dihydroxy-Phenylglycol	0.42	0
Unknown MST 177	3,4-dihydroxy-Phenylglycol	0.48	0
Unknown MST 178	3,4-dihydroxy-Phenylglycol	0.25	8.32e-05
Unknown MST 179	3,4-dihydroxy-Phenylglycol	0.11	1
Unknown MST 180	3,4-dihydroxy-Phenylglycol	0.64	0
Unknown MST 181	3,4-dihydroxy-Phenylglycol	0.47	0
Unknown MST 182	3,4-dihydroxy-Phenylglycol	0.68	0
Unknown MST 183	3,4-dihydroxy-Phenylglycol	0.33	3.82e-09
Unknown MST 184	3,4-dihydroxy-Phenylglycol	0.69	0
Unknown MST 185	3,4-dihydroxy-Phenylglycol	0.5	0
Unknown MST 186	3,4-dihydroxy-Phenylglycol	-0.12	1
Unknown MST 187	3,4-dihydroxy-Phenylglycol	0.43	0
Unknown MST 188	3,4-dihydroxy-Phenylglycol	0.47	0
Unknown MST 189	3,4-dihydroxy-Phenylglycol	0.58	0
Unknown MST 190	3,4-dihydroxy-Phenylglycol	0.56	0
Unknown MST 191	3,4-dihydroxy-Phenylglycol	0.38	6.2e-12
Unknown MST 192	3,4-dihydroxy-Phenylglycol	0.64	0
Unknown MST 193	3,4-dihydroxy-Phenylglycol	0.35	2.65e-10
Unknown MST 194	3,4-dihydroxy-Phenylglycol	0.48	0
Unknown MST 195	3,4-dihydroxy-Phenylglycol	0.45	0
Unknown MST 196	3,4-dihydroxy-Phenylglycol	0.39	4.51e-13
Unknown MST 197	3,4-dihydroxy-Phenylglycol	0.51	0
Unknown MST 198	3,4-dihydroxy-Phenylglycol	0.44	0
Unknown MST 199	3,4-dihydroxy-Phenylglycol	0.49	0
Unknown MST 200	3,4-dihydroxy-Phenylglycol	0.49	0
Unknown MST 201	3,4-dihydroxy-Phenylglycol	0.4	5.83e-14
Unknown MST 202	3,4-dihydroxy-Phenylglycol	0.5	0
Unknown MST 203	3,4-dihydroxy-Phenylglycol	0.3	2.66e-07
Unknown MST 204	3,4-dihydroxy-Phenylglycol	0.3	6.31e-07
Unknown MST 205	3,4-dihydroxy-Phenylglycol	0.45	0
Unknown MST 206	3,4-dihydroxy-Phenylglycol	0.062	1
Unknown MST 207	3,4-dihydroxy-Phenylglycol	0.18	0.0880823
Unknown MST 208	3,4-dihydroxy-Phenylglycol	0.22	0.00231715
Unknown MST 209	3,4-dihydroxy-Phenylglycol	0.49	0
Unknown MST 210	3,4-dihydroxy-Phenylglycol	0.57	0
Unknown MST 211	3,4-dihydroxy-Phenylglycol	0.51	0
Unknown MST 212	3,4-dihydroxy-Phenylglycol	0.61	0
Unknown MST 213	3,4-dihydroxy-Phenylglycol	0.22	0.00198182
Unknown MST 214	3,4-dihydroxy-Phenylglycol	0.5	0
Unknown MST 215	3,4-dihydroxy-Phenylglycol	0.41	0
Unknown MST 216	3,4-dihydroxy-Phenylglycol	0.38	3.44e-12
Unknown MST 217	3,4-dihydroxy-Phenylglycol	0.52	0
Unknown MST 218	3,4-dihydroxy-Phenylglycol	0.26	3.25e-05
Unknown MST 219	3,4-dihydroxy-Phenylglycol	0.43	0
Unknown MST 220	3,4-dihydroxy-Phenylglycol	0.6	0
Unknown MST 221	3,4-dihydroxy-Phenylglycol	0.51	0
Unknown MST 222	3,4-dihydroxy-Phenylglycol	0.37	2.76e-11
Unknown MST 223	3,4-dihydroxy-Phenylglycol	0.45	0
Unknown MST 224	3,4-dihydroxy-Phenylglycol	0.051	1
Unknown MST 225	3,4-dihydroxy-Phenylglycol	0.14	1
Unknown MST 226	3,4-dihydroxy-Phenylglycol	0.47	0
Unknown MST 227	3,4-dihydroxy-Phenylglycol	0.55	0
Unknown MST 228	3,4-dihydroxy-Phenylglycol	0.29	1.62e-06
Unknown MST 229	3,4-dihydroxy-Phenylglycol	0.43	0
Unknown MST 230	3,4-dihydroxy-Phenylglycol	0.45	0
Unknown MST 231	3,4-dihydroxy-Phenylglycol	0.41	0
Unknown MST 232	3,4-dihydroxy-Phenylglycol	0.34	2.36e-09
Unknown MST 233	3,4-dihydroxy-Phenylglycol	0.28	2.56e-06
Unknown MST 234	3,4-dihydroxy-Phenylglycol	0.48	0
Unknown MST 235	3,4-dihydroxy-Phenylglycol	0.12	1
Unknown MST 236	3,4-dihydroxy-Phenylglycol	0.46	0
Unknown MST 237	3,4-dihydroxy-Phenylglycol	0.56	0
Unknown MST 238	3,4-dihydroxy-Phenylglycol	0.54	0
Unknown MST 239	3,4-dihydroxy-Phenylglycol	0.41	0
Unknown MST 240	3,4-dihydroxy-Phenylglycol	0.22	0.00198182
Unknown MST 241	3,4-dihydroxy-Phenylglycol	0.21	0.00564349
Unknown MST 242	3,4-dihydroxy-Phenylglycol	0.27	2.13e-05
Unknown MST 243	3,4-dihydroxy-Phenylglycol	0.36	3.87e-11
Unknown MST 244	3,4-dihydroxy-Phenylglycol	0.39	7.72e-13
Unknown MST 245	3,4-dihydroxy-Phenylglycol	0.41	0
Unknown MST 246	3,4-dihydroxy-Phenylglycol	0.24	0.000406602
Unknown MST 247	3,4-dihydroxy-Phenylglycol	0.54	0
PC1	3,4-dihydroxy-Phenylglycol	0.24	0.000511828
PC2	3,4-dihydroxy-Phenylglycol	-0.15	0.512826
PC3	3,4-dihydroxy-Phenylglycol	-0.37	9.83e-12
PC4	3,4-dihydroxy-Phenylglycol	0.1	1
µg(Protein)/mg(seed_weight)	3,4-dihydroxy-Phenylglycol	0.42	0
Weight_per_seed	3,4-dihydroxy-Phenylglycol	0.096	1
alpha-Lipoamide	Alanine	0.32	2.92e-08
Asparagine	Alanine	0.4	1.43e-13
Aspartic acid	Alanine	0.45	0
Benzoic acid	Alanine	0.11	1
beta,beta-Trehalose	Alanine	0.36	6.36e-11
beta-Alanine	Alanine	0.45	0
Citric acid	Alanine	0.35	5.21e-10
Erythritol	Alanine	0.26	3.09e-05
Fructose	Alanine	0.41	0
Fucose	Alanine	0.28	4.07e-06
Fumaric acid	Alanine	0.57	0
Galactinol	Alanine	0.27	1.07e-05
Gentiobiose	Alanine	0.28	9.34e-06
Glucaric acid-1,4-lactone	Alanine	0.49	0
Gluconic acid-1,5-lactone	Alanine	0.54	0
Glucopyranose	Alanine	0.51	0
Glucose	Alanine	0.5	0
Glucuronic acid	Alanine	0.4	0
Glutamic acid	Alanine	0.42	0
Glyceric acid	Alanine	0.58	0
Glycerol	Alanine	0.26	3.66e-05
Glycerol-3-phosphate	Alanine	0.39	2.79e-13
Glycine	Alanine	0.58	0
Glyoxylic acid	Alanine	0.21	0.0052818
Indole-3-acetonitrile	Alanine	0.19	0.025043
Isoleucine	Alanine	0.42	0
Isomaltose	Alanine	-0.2	0.0167554
Leucine	Alanine	0.34	8.27e-10
Malic acid	Alanine	0.41	0
Maltose	Alanine	0.4	1.43e-13
Maltotriose	Alanine	0.51	0
Mannitol	Alanine	0.44	0
Melibiose	Alanine	0.52	0
Methionine	Alanine	0.48	0
myo-Inositol	Alanine	0.72	0
Nicotinic acid	Alanine	0.42	0
Ornithine	Alanine	0.11	1
Oxaloacetate	Alanine	0.11	1
Phenylalanine	Alanine	0.46	0
Phosphoric acid	Alanine	0.44	0
Prephenic acid	Alanine	0.31	8.35e-08
Proline	Alanine	0.29	1.84e-06
Pyroglutamic acid	Alanine	0.54	0
Pyruvic acid	Alanine	0.31	1.5e-07
Raffinose	Alanine	0.67	0
Rhamnose	Alanine	0.38	1.47e-12
Ribonic acid	Alanine	0.49	0
Saccharic acid	Alanine	0.52	0
Secologanin	Alanine	0.39	5.53e-13
Serine	Alanine	0.51	0
Sinapic acid	Alanine	0.44	0
Succinic acid	Alanine	0.6	0
Threonic acid	Alanine	0.22	0.00165098
Threonine	Alanine	0.38	1.52e-12
Tryptophan	Alanine	0.32	2.72e-08
Tyrosine	Alanine	0.67	0
Urea	Alanine	0.16	0.20654
Valine	Alanine	0.5	0
Unknown MST 1	Alanine	0.34	8.06e-10
Unknown MST 2	Alanine	0.38	4.89e-12
Unknown MST 3	Alanine	0.38	1.84e-12
Unknown MST 4	Alanine	0.062	1
Unknown MST 5	Alanine	-0.066	1
Unknown MST 6	Alanine	0.35	2.21e-10
Unknown MST 7	Alanine	0.4	1.43e-13
Unknown MST 8	Alanine	0.31	7.5e-08
Unknown MST 9	Alanine	0.29	1.03e-06
Unknown MST 10	Alanine	0.39	2.79e-13
Unknown MST 11	Alanine	0.082	1
Unknown MST 12	Alanine	0.32	1.52e-08
Unknown MST 13	Alanine	0.34	6.41e-10
Unknown MST 14	Alanine	0.014	1
Unknown MST 15	Alanine	-0.034	1
Unknown MST 16	Alanine	0.53	0
Unknown MST 17	Alanine	-0.049	1
Unknown MST 18	Alanine	0.47	0
Unknown MST 19	Alanine	0.44	0
Unknown MST 20	Alanine	0.34	1.12e-09
Unknown MST 21	Alanine	0.51	0
Unknown MST 22	Alanine	0.28	3.07e-06
Unknown MST 23	Alanine	0.46	0
Unknown MST 24	Alanine	0.044	1
Unknown MST 25	Alanine	0.34	1.05e-09
Unknown MST 26	Alanine	0.32	2.13e-08
Unknown MST 27	Alanine	0.19	0.035522
Unknown MST 28	Alanine	0.43	0
Unknown MST 29	Alanine	0.41	0
Unknown MST 30	Alanine	0.42	0
Unknown MST 31	Alanine	0.37	2.64e-11
Unknown MST 32	Alanine	0.17	0.120897
Unknown MST 33	Alanine	0.42	0
Unknown MST 34	Alanine	0.43	0
Unknown MST 35	Alanine	0.43	0
Unknown MST 36	Alanine	0.2	0.0130659
Unknown MST 37	Alanine	0.37	8.25e-12
Unknown MST 38	Alanine	0.41	0
Unknown MST 39	Alanine	0.45	0
Unknown MST 40	Alanine	0.19	0.047617
Unknown MST 41	Alanine	0.26	2.91e-05
Unknown MST 42	Alanine	0.31	6.65e-08
Unknown MST 43	Alanine	0.4	0
Unknown MST 44	Alanine	0.2	0.0148269
Unknown MST 45	Alanine	0.51	0
Unknown MST 46	Alanine	0.39	7.33e-13
Unknown MST 47	Alanine	0.28	6.03e-06
Unknown MST 48	Alanine	0.22	0.00349865
Unknown MST 49	Alanine	0.63	0
Unknown MST 50	Alanine	0.29	8.88e-07
Unknown MST 51	Alanine	0.47	0
Unknown MST 52	Alanine	0.36	1.12e-10
Unknown MST 53	Alanine	0.52	0
Unknown MST 54	Alanine	0.47	0
Unknown MST 55	Alanine	0.39	4.04e-13
Unknown MST 56	Alanine	0.29	2.46e-06
Unknown MST 57	Alanine	0.36	7.87e-11
Unknown MST 58	Alanine	0.37	1.73e-11
Unknown MST 59	Alanine	0.16	0.274444
Unknown MST 60	Alanine	0.46	0
Unknown MST 61	Alanine	0.36	5.36e-11
Unknown MST 62	Alanine	0.43	0
Unknown MST 63	Alanine	0.44	0
Unknown MST 64	Alanine	0.36	6.85e-11
Unknown MST 65	Alanine	0.37	2.52e-11
Unknown MST 66	Alanine	0.54	0
Unknown MST 67	Alanine	0.36	1.26e-10
Unknown MST 68	Alanine	0.25	8.38e-05
Unknown MST 69	Alanine	0.27	1.45e-05
Unknown MST 70	Alanine	0.43	0
Unknown MST 71	Alanine	0.43	0
Unknown MST 72	Alanine	0.39	2.79e-13
Unknown MST 73	Alanine	0.5	0
Unknown MST 74	Alanine	0.35	1.97e-10
Unknown MST 75	Alanine	0.45	0
Unknown MST 76	Alanine	0.51	0
Unknown MST 77	Alanine	0.51	0
Unknown MST 78	Alanine	0.081	1
Unknown MST 79	Alanine	0.47	0
Unknown MST 80	Alanine	0.37	2.27e-11
Unknown MST 81	Alanine	0.5	0
Unknown MST 82	Alanine	0.36	4.04e-11
Unknown MST 83	Alanine	0.5	0
Unknown MST 84	Alanine	0.45	0
Unknown MST 85	Alanine	0.32	2.72e-08
Unknown MST 86	Alanine	0.51	0
Unknown MST 87	Alanine	0.27	1.58e-05
Unknown MST 88	Alanine	0.43	0
Unknown MST 89	Alanine	0.34	2.36e-09
Unknown MST 90	Alanine	-0.039	1
Unknown MST 91	Alanine	0.48	0
Unknown MST 92	Alanine	0.41	0
Unknown MST 93	Alanine	0.53	0
Unknown MST 94	Alanine	0.45	0
Unknown MST 95	Alanine	0.51	0
Unknown MST 96	Alanine	0.4	1.43e-13
Unknown MST 97	Alanine	0.32	4.25e-08
Unknown MST 98	Alanine	0.36	6.36e-11
Unknown MST 99	Alanine	0.46	0
Unknown MST 100	Alanine	0.34	9.19e-10
Unknown MST 101	Alanine	0.44	0
Unknown MST 102	Alanine	0.47	0
Unknown MST 103	Alanine	0.38	3.47e-12
Unknown MST 104	Alanine	0.12	1
Unknown MST 105	Alanine	0.34	1.01e-09
Unknown MST 106	Alanine	0.46	0
Unknown MST 107	Alanine	0.47	0
Unknown MST 108	Alanine	0.38	2.09e-12
Unknown MST 109	Alanine	0.46	0
Unknown MST 110	Alanine	0.39	5.53e-13
Unknown MST 111	Alanine	0.4	1.43e-13
Unknown MST 112	Alanine	0.44	0
Unknown MST 113	Alanine	0.67	0
Unknown MST 114	Alanine	0.45	0
Unknown MST 115	Alanine	0.5	0
Unknown MST 116	Alanine	0.5	0
Unknown MST 117	Alanine	0.4	7.55e-14
Unknown MST 118	Alanine	0.39	2.79e-13
Unknown MST 119	Alanine	0.49	0
Unknown MST 120	Alanine	0.43	0
Unknown MST 121	Alanine	0.21	0.0042197
Unknown MST 122	Alanine	0.13	1
Unknown MST 123	Alanine	0.47	0
Unknown MST 124	Alanine	0.19	0.0285187
Unknown MST 125	Alanine	0.44	0
Unknown MST 126	Alanine	0.34	7.37e-10
Unknown MST 127	Alanine	0.48	0
Unknown MST 128	Alanine	0.3	5.16e-07
Unknown MST 129	Alanine	0.55	0
Unknown MST 130	Alanine	0.45	0
Unknown MST 131	Alanine	0.5	0
Unknown MST 132	Alanine	0.42	0
Unknown MST 133	Alanine	0.26	4.61e-05
Unknown MST 134	Alanine	0.27	1.36e-05
Unknown MST 135	Alanine	0.5	0
Unknown MST 136	Alanine	0.49	0
Unknown MST 137	Alanine	0.35	3.74e-10
Unknown MST 138	Alanine	0.43	0
Unknown MST 139	Alanine	0.37	2.2e-11
Unknown MST 140	Alanine	0.24	0.000225952
Unknown MST 141	Alanine	0.36	3.02e-10
Unknown MST 142	Alanine	0.44	0
Unknown MST 143	Alanine	0.32	1.54e-08
Unknown MST 144	Alanine	0.56	0
Unknown MST 145	Alanine	0.36	1.26e-10
Unknown MST 146	Alanine	0.35	2.4e-10
Unknown MST 147	Alanine	0.2	0.0174134
Unknown MST 148	Alanine	0.53	0
Unknown MST 149	Alanine	0.21	0.00475269
Unknown MST 150	Alanine	0.47	0
Unknown MST 151	Alanine	0.52	0
Unknown MST 152	Alanine	0.47	0
Unknown MST 153	Alanine	0.38	3.2e-12
Unknown MST 154	Alanine	0.28	7.78e-06
Unknown MST 155	Alanine	0.41	0
Unknown MST 156	Alanine	0.4	1.43e-13
Unknown MST 157	Alanine	0.18	0.0770554
Unknown MST 158	Alanine	0.29	1.72e-06
Unknown MST 159	Alanine	0.5	0
Unknown MST 160	Alanine	0.25	0.000106243
Unknown MST 161	Alanine	0.062	1
Unknown MST 162	Alanine	0.4	1.43e-13
Unknown MST 163	Alanine	0.36	1.02e-10
Unknown MST 164	Alanine	0.4	1.43e-13
Unknown MST 165	Alanine	0.18	0.0579943
Unknown MST 166	Alanine	0.24	0.000448531
Unknown MST 167	Alanine	0.11	1
Unknown MST 168	Alanine	0.19	0.0407059
Unknown MST 169	Alanine	0.46	0
Unknown MST 170	Alanine	0.41	0
Unknown MST 171	Alanine	0.47	0
Unknown MST 172	Alanine	0.59	0
Unknown MST 173	Alanine	0.46	0
Unknown MST 174	Alanine	0.33	9.74e-09
Unknown MST 175	Alanine	0.45	0
Unknown MST 176	Alanine	0.4	0
Unknown MST 177	Alanine	0.44	0
Unknown MST 178	Alanine	0.24	0.000448531
Unknown MST 179	Alanine	0.048	1
Unknown MST 180	Alanine	0.45	0
Unknown MST 181	Alanine	0.39	2.79e-13
Unknown MST 182	Alanine	0.45	0
Unknown MST 183	Alanine	0.28	2.27e-06
Unknown MST 184	Alanine	0.67	0
Unknown MST 185	Alanine	0.43	0
Unknown MST 186	Alanine	-0.25	0.000122852
Unknown MST 187	Alanine	0.27	7.61e-06
Unknown MST 188	Alanine	0.28	6.03e-06
Unknown MST 189	Alanine	0.5	0
Unknown MST 190	Alanine	0.39	8.2e-13
Unknown MST 191	Alanine	0.38	8.01e-12
Unknown MST 192	Alanine	0.59	0
Unknown MST 193	Alanine	0.22	0.00277229
Unknown MST 194	Alanine	0.44	0
Unknown MST 195	Alanine	0.43	0
Unknown MST 196	Alanine	0.33	5.15e-09
Unknown MST 197	Alanine	0.43	0
Unknown MST 198	Alanine	0.4	7.55e-14
Unknown MST 199	Alanine	0.4	7.55e-14
Unknown MST 200	Alanine	0.42	0
Unknown MST 201	Alanine	0.32	2.92e-08
Unknown MST 202	Alanine	0.52	0
Unknown MST 203	Alanine	0.33	7.69e-09
Unknown MST 204	Alanine	0.26	6.31e-05
Unknown MST 205	Alanine	0.36	4.04e-11
Unknown MST 206	Alanine	0.034	1
Unknown MST 207	Alanine	0.08	1
Unknown MST 208	Alanine	0.12	1
Unknown MST 209	Alanine	0.41	0
Unknown MST 210	Alanine	0.51	0
Unknown MST 211	Alanine	0.43	0
Unknown MST 212	Alanine	0.61	0
Unknown MST 213	Alanine	0.3	2.6e-07
Unknown MST 214	Alanine	0.43	7.55e-14
Unknown MST 215	Alanine	0.4	2.17e-13
Unknown MST 216	Alanine	0.32	4.67e-08
Unknown MST 217	Alanine	0.48	0
Unknown MST 218	Alanine	0.18	0.0782594
Unknown MST 219	Alanine	0.31	1.29e-07
Unknown MST 220	Alanine	0.45	0
Unknown MST 221	Alanine	0.44	0
Unknown MST 222	Alanine	0.3	8.7e-07
Unknown MST 223	Alanine	0.37	1.6e-11
Unknown MST 224	Alanine	0.049	1
Unknown MST 225	Alanine	0.084	1
Unknown MST 226	Alanine	0.44	0
Unknown MST 227	Alanine	0.44	0
Unknown MST 228	Alanine	0.33	3.29e-09
Unknown MST 229	Alanine	0.38	2.55e-12
Unknown MST 230	Alanine	0.46	0
Unknown MST 231	Alanine	0.38	1.42e-12
Unknown MST 232	Alanine	0.34	2.16e-09
Unknown MST 233	Alanine	0.29	9.89e-07
Unknown MST 234	Alanine	0.45	0
Unknown MST 235	Alanine	0.078	1
Unknown MST 236	Alanine	0.42	0
Unknown MST 237	Alanine	0.5	0
Unknown MST 238	Alanine	0.48	0
Unknown MST 239	Alanine	0.35	3.26e-10
Unknown MST 240	Alanine	0.3	4.75e-07
Unknown MST 241	Alanine	0.27	1.95e-05
Unknown MST 242	Alanine	0.3	6.61e-07
Unknown MST 243	Alanine	0.3	5.57e-07
Unknown MST 244	Alanine	0.28	4.66e-06
Unknown MST 245	Alanine	0.24	0.000484103
Unknown MST 246	Alanine	0.29	1.25e-06
Unknown MST 247	Alanine	0.48	0
PC1	Alanine	0.18	0.0782594
PC2	Alanine	-0.038	1
PC3	Alanine	-0.37	2.48e-11
PC4	Alanine	0.056	1
µg(Protein)/mg(seed_weight)	Alanine	0.37	1.47e-11
Weight_per_seed	Alanine	0.17	0.0953194
Asparagine	alpha-Lipoamide	0.31	1.01e-07
Aspartic acid	alpha-Lipoamide	0.39	3.97e-13
Benzoic acid	alpha-Lipoamide	-0.12	1
beta,beta-Trehalose	alpha-Lipoamide	0.38	2.8e-12
beta-Alanine	alpha-Lipoamide	0.37	7.73e-12
Citric acid	alpha-Lipoamide	0.42	0
Erythritol	alpha-Lipoamide	0.51	0
Fructose	alpha-Lipoamide	0.45	0
Fucose	alpha-Lipoamide	0.3	2.82e-07
Fumaric acid	alpha-Lipoamide	0.28	6.93e-06
Galactinol	alpha-Lipoamide	0.38	6.33e-12
Gentiobiose	alpha-Lipoamide	0.55	0
Glucaric acid-1,4-lactone	alpha-Lipoamide	0.5	0
Gluconic acid-1,5-lactone	alpha-Lipoamide	0.45	0
Glucopyranose	alpha-Lipoamide	0.46	0
Glucose	alpha-Lipoamide	0.4	7.02e-14
Glucuronic acid	alpha-Lipoamide	0.4	1.36e-13
Glutamic acid	alpha-Lipoamide	0.51	0
Glyceric acid	alpha-Lipoamide	0.41	0
Glycerol	alpha-Lipoamide	0.24	0.000265762
Glycerol-3-phosphate	alpha-Lipoamide	0.35	6.33e-10
Glycine	alpha-Lipoamide	0.42	0
Glyoxylic acid	alpha-Lipoamide	0.13	1
Indole-3-acetonitrile	alpha-Lipoamide	0.41	0
Isoleucine	alpha-Lipoamide	0.36	7.12e-11
Isomaltose	alpha-Lipoamide	-0.016	1
Leucine	alpha-Lipoamide	0.23	0.000626075
Malic acid	alpha-Lipoamide	0.55	0
Maltose	alpha-Lipoamide	0.3	7.32e-07
Maltotriose	alpha-Lipoamide	0.43	0
Mannitol	alpha-Lipoamide	0.24	0.000305402
Melibiose	alpha-Lipoamide	0.46	0
Methionine	alpha-Lipoamide	0.53	0
myo-Inositol	alpha-Lipoamide	0.51	0
Nicotinic acid	alpha-Lipoamide	0.2	0.0161061
Ornithine	alpha-Lipoamide	0.12	1
Oxaloacetate	alpha-Lipoamide	0.039	1
Phenylalanine	alpha-Lipoamide	0.48	0
Phosphoric acid	alpha-Lipoamide	0.26	3.25e-05
Prephenic acid	alpha-Lipoamide	-0.087	1
Proline	alpha-Lipoamide	0.16	0.431452
Pyroglutamic acid	alpha-Lipoamide	0.44	0
Pyruvic acid	alpha-Lipoamide	0.38	5.79e-12
Raffinose	alpha-Lipoamide	0.48	0
Rhamnose	alpha-Lipoamide	0.26	4.32e-05
Ribonic acid	alpha-Lipoamide	0.49	0
Saccharic acid	alpha-Lipoamide	0.51	0
Secologanin	alpha-Lipoamide	0.48	0
Serine	alpha-Lipoamide	0.37	1.93e-11
Sinapic acid	alpha-Lipoamide	0.52	0
Succinic acid	alpha-Lipoamide	0.32	2.32e-08
Threonic acid	alpha-Lipoamide	0.37	2.27e-11
Threonine	alpha-Lipoamide	0.34	1.84e-09
Tryptophan	alpha-Lipoamide	0.24	0.000265762
Tyrosine	alpha-Lipoamide	0.52	0
Urea	alpha-Lipoamide	0.086	1
Valine	alpha-Lipoamide	0.44	0
Unknown MST 1	alpha-Lipoamide	0.17	0.127112
Unknown MST 2	alpha-Lipoamide	0.31	2.6e-07
Unknown MST 3	alpha-Lipoamide	0.3	7.51e-07
Unknown MST 4	alpha-Lipoamide	0.17	0.153093
Unknown MST 5	alpha-Lipoamide	-0.42	1.16e-15
Unknown MST 6	alpha-Lipoamide	0.44	0
Unknown MST 7	alpha-Lipoamide	0.35	4.53e-10
Unknown MST 8	alpha-Lipoamide	0.43	0
Unknown MST 9	alpha-Lipoamide	0.44	0
Unknown MST 10	alpha-Lipoamide	0.5	0
Unknown MST 11	alpha-Lipoamide	0.19	0.0233865
Unknown MST 12	alpha-Lipoamide	0.25	0.000102687
Unknown MST 13	alpha-Lipoamide	-0.041	1
Unknown MST 14	alpha-Lipoamide	-0.3	3.49e-07
Unknown MST 15	alpha-Lipoamide	-0.43	1.41e-15
Unknown MST 16	alpha-Lipoamide	0.44	0
Unknown MST 17	alpha-Lipoamide	-0.38	1.72e-12
Unknown MST 18	alpha-Lipoamide	0.43	0
Unknown MST 19	alpha-Lipoamide	0.48	0
Unknown MST 20	alpha-Lipoamide	0.21	0.00831467
Unknown MST 21	alpha-Lipoamide	0.63	0
Unknown MST 22	alpha-Lipoamide	0.65	0
Unknown MST 23	alpha-Lipoamide	0.48	0
Unknown MST 24	alpha-Lipoamide	-0.0044	1
Unknown MST 25	alpha-Lipoamide	0.33	1.4e-08
Unknown MST 26	alpha-Lipoamide	0.25	0.000157295
Unknown MST 27	alpha-Lipoamide	0.59	0
Unknown MST 28	alpha-Lipoamide	0.029	1
Unknown MST 29	alpha-Lipoamide	0.093	1
Unknown MST 30	alpha-Lipoamide	0.32	3.89e-08
Unknown MST 31	alpha-Lipoamide	0.27	2e-05
Unknown MST 32	alpha-Lipoamide	0.14	0.935673
Unknown MST 33	alpha-Lipoamide	0.32	3.89e-08
Unknown MST 34	alpha-Lipoamide	0.25	9.68e-05
Unknown MST 35	alpha-Lipoamide	0.32	3.68e-08
Unknown MST 36	alpha-Lipoamide	0.75	0
Unknown MST 37	alpha-Lipoamide	0.34	2.45e-09
Unknown MST 38	alpha-Lipoamide	0.36	9.53e-11
Unknown MST 39	alpha-Lipoamide	0.4	0
Unknown MST 40	alpha-Lipoamide	0.62	0
Unknown MST 41	alpha-Lipoamide	0.64	0
Unknown MST 42	alpha-Lipoamide	0.68	0
Unknown MST 43	alpha-Lipoamide	0.44	0
Unknown MST 44	alpha-Lipoamide	0.43	0
Unknown MST 45	alpha-Lipoamide	0.26	5.78e-05
Unknown MST 46	alpha-Lipoamide	0.31	7.71e-08
Unknown MST 47	alpha-Lipoamide	0.12	1
Unknown MST 48	alpha-Lipoamide	-0.15	0.720795
Unknown MST 49	alpha-Lipoamide	0.36	1.14e-10
Unknown MST 50	alpha-Lipoamide	0.62	0
Unknown MST 51	alpha-Lipoamide	0.29	1.07e-06
Unknown MST 52	alpha-Lipoamide	0.68	0
Unknown MST 53	alpha-Lipoamide	0.5	0
Unknown MST 54	alpha-Lipoamide	0.58	0
Unknown MST 55	alpha-Lipoamide	0.44	0
Unknown MST 56	alpha-Lipoamide	0.25	0.00011478
Unknown MST 57	alpha-Lipoamide	0.41	0
Unknown MST 58	alpha-Lipoamide	0.43	0
Unknown MST 59	alpha-Lipoamide	0.2	0.0102538
Unknown MST 60	alpha-Lipoamide	0.5	0
[truncated: 48,090 more rows]

## Sheet: Data S8
Data S8 Summary of QTL analysis
Metabolite	Chromosome	Position	Marker	LOD	QTL significance 1	%var 2	%var (total) 3	Upper border of support interval (cM)	Lower border of support interval (cM)	estimated effect	SE
1,6-anhydro-beta-Glucose	2	32.7459	MASC02747	3.8613	**	4.31586	7.72718	15.7099	64.7181	-28.8341	6.78603
1,6-anhydro-beta-Glucose	5	22	MASC09208	3.18884	**	3.54998	7.72718	0	30.2019	27.0071	7.00823
1-Kestose	2	30	M2_4269	4.75741	***	4.87297	15.8914	15.7099	44.4367	-1.4213	0.300549
1-Kestose	4	9	MASC04725	9.00152	***	9.45797	15.8914	4.14585	18.6991	-1.99154	0.302284
2-amino-Adipic acid	3	78.7727	MASC02788	3.50885	**	3.66736	13.308	63.6419	81.7901	-0.76905	0.190315
2-amino-Adipic acid	4	62	M4_7366	4.15764	***	4.36225	13.308	54.7903	76.8882	-0.835265	0.189524
2-amino-Adipic acid	5	16	MASC03612	6.04219	***	6.4112	13.308	5.56743	21.0813	-1.00348	0.187817
3,4-dihydroxy-Phenylglycol	2	76.5939	MASC02812	5.69332	***	5.29917	24.1995	58.382	76.5939	-0.951659	0.183674
3,4-dihydroxy-Phenylglycol	3	14	MASC02947	17.142	***	17.1031	24.1995	10.704	18.1478	1.72748	0.185587
3,4-dihydroxy-Phenylglycol	5	24	MASC09209	3.65185	**	3.35772	24.1995	9.6228	45.748	0.803866	0.194909
Alanine	2	74	MASC00371	3.98231	**	4.40362	8.53748	68.851	76.5939	-0.115318	0.0267152
Alanine	5	44	MASC03952	3.41251	*	3.76077	8.53748	21.0813	77.2395	0.105672	0.0264902
alpha-Lipoamide	4	9	MASC04725	31.8847	***	29.5667	35.7251	4.14585	12.9005	-1.18652	0.0892745
alpha-Lipoamide	4	68	MASC04199	2.87118	*	2.22811	35.7251	44.3579	76.8882	0.311474	0.0853707
alpha-Lipoamide	5	28	MASC09209	6.74643	***	5.35838	35.7251	21.0813	40.354	-0.493038	0.0871403
Asparagine	1	102	MASC09206	3.86185	**	3.623	21.7371	83.6445	102.735	-1.06612	0.251556
Asparagine	2	45.3884	nga1126	3.33819	**	3.12207	21.7371	35.6686	58.382	0.946183	0.240501
Asparagine	3	70	MASC09224	13.5166	***	13.4315	21.7371	63.6419	74.5746	-2.15995	0.264693
Asparagine	5	78	MASC04591	3.23405	**	3.02281	21.7371	67.4074	84.9152	-0.949862	0.245368
Aspartic acid	1	86	MASC03631	2.6686	*	2.73828	14.6859	72.8748	102.735	25.2891	7.20341
Aspartic acid	2	76	MSAT2.22	2.79376	*	2.86885	14.6859	58.382	76.5939	-24.4371	6.80049
Aspartic acid	3	78.7727	MASC02788	3.4115	**	3.5161	14.6859	44.9426	81.7901	-27.5013	6.91302
Aspartic acid	4	52	MASC04642	3.83882	**	3.96662	14.6859	36.7435	76.8882	30.3014	7.17128
Benzoic acid	2	42	MASC02644	22.0406	***	10.9212	63.1541	35.6686	44.4367	-0.768925	0.104128
Benzoic acid	3	10	F9F8ID	3.75996	**	1.66837	63.1541	0	14.1076	-0.432411	0.1037
Benzoic acid	4	12	MASC05042	65.8244	***	43.1536	63.1541	10.2118	12.9005	2.20436	0.107139
Benzoic acid	4	44.3579	MASC03263	4.08359	***	1.81546	63.1541	36.7435	48.6862	0.445042	0.102314
Benzoic acid	5	26.2707	MASC09209	2.90754	*	1.28363	63.1541	21.0813	77.2395	-0.367827	0.100566
beta,beta-Trehalose	2	61	MASC09222	3.20304	*	3.60538	6.95495	35.6686	76.5939	-47.7956	12.3745
beta,beta-Trehalose	4	0	MASC02820	3.22547	*	3.63111	6.95495	0	23.3787	44.763	11.5482
beta-Alanine	4	13.0416	MASC09225	3.12247	*	3.46335	7.30672	4.14585	23.3787	-0.283473	0.0743553
beta-Alanine	5	87.8618	MASC04576	3.3519	**	3.72287	7.30672	57.2814	92.7904	0.291004	0.0736224
Citric acid	4	76.8882	M4_9963	3.15078	**	3.6706	3.6706	0	76.8882	3.23704	0.844046
Erythritol	1	78	MASC03447	3.03412	*	1.73826	52.8437	62.3306	89.8388	0.246407	0.0658377
Erythritol	2	27.1896	MASC05657	3.59317	**	2.06547	52.8437	15.7099	32.4829	-0.263832	0.0646691
Erythritol	2	76	MSAT2.22	5.26794	***	3.05885	52.8437	68.851	76.5939	-0.326526	0.0657684
Erythritol	4	12	MASC05042	51.7655	***	40.2927	52.8437	10.2118	12.9005	-1.22359	0.067905
Erythritol	5	28	MASC09209	8.73446	***	5.17916	52.8437	21.0813	32.6668	-0.433027	0.0670292
Fucose	1	41	MASC02998	4.44734	***	3.81088	29.1349	8.66966	49.385	-2.78127	0.612042
Fucose	2	63	MASC05386	7.2372	***	6.3054	29.1349	58.382	68.851	-3.73202	0.638467
Fucose	3	0.339133	MASC03898	7.03936	***	6.12579	29.1349	0	6.19575	3.52892	0.612507
Fucose	3	78	MASC02788	6.32468	***	5.48044	29.1349	63.6419	86.2975	-3.48723	0.639916
Fucose	4	4.14585	F6N23ID	7.11791	***	6.19706	29.1349	0	10.2118	3.51138	0.605948
Fucose	5	4	MASC04860	6.79276	***	5.9025	29.1349	0	13.3326	-3.48402	0.616046
Fumaric acid	3	10.704	F9F8ID	3.78824	**	3.63229	20.3933	6.19575	14.1076	-3.0061	0.716298
Fumaric acid	4	4	F6N23ID	4.32813	***	4.16327	20.3933	0	10.2118	-3.25695	0.724894
Fumaric acid	4	45	MASC03263	5.04792	***	4.87646	20.3933	36.7435	68.6122	3.58333	0.736912
Fumaric acid	5	23	MASC09208	8.77515	***	8.6678	20.3933	9.6228	30.2019	4.86673	0.750695
Galactinol	1	20	MASC03658	2.88021	*	3.13792	9.76827	0	38.1421	26.291	7.19449
Galactinol	3	28	MSAT3.19	3.04498	*	3.3207	9.76827	14.1076	86.6946	-27.5964	7.34094
Galactinol	5	55	MASC01582	3.64308	**	3.98717	9.76827	32.6668	63.7733	-29.8365	7.24319
Gentiobiose	1	78	MASC03447	3.09411	*	1.74874	54.2323	16.6934	102.735	0.506384	0.133777
Gentiobiose	2	75	MASC00371	6.22193	***	3.58445	54.2323	58.382	76.5939	-0.731518	0.134982
Gentiobiose	4	12	MASC05042	55.0696	***	43.4393	54.2323	10.2118	12.9005	-2.60333	0.137991
Gentiobiose	5	26.2707	MASC09209	12.0177	***	7.17548	54.2323	21.0813	30.2019	-1.01149	0.131917
Glucaric acid-1,4-lactone	4	12	MASC05042	2.94974	*	3.42313	3.42313	4.14585	18.6991	-24.9022	6.715
Gluconic acid-1,5-lactone	2	29	MASC05657	3.71417	**	4.29096	4.29096	15.7099	64.7181	-44.9304	10.7727
Glucopyranose	2	32.7459	MASC02747	4.18419	***	4.57728	9.38881	15.7099	64.7181	-711.454	160.701
Glucopyranose	5	23	MASC09208	4.4855	***	4.91569	9.38881	17.2347	30.2019	777.437	169.453
Glucuronic acid	2	63	MASC05386	2.95357	*	3.25374	8.084	15.7099	76.5939	-23.9056	6.45043
Glucuronic acid	4	0	MASC02820	4.73267	***	5.26898	8.084	0	10.2118	28.8015	6.10706
Glutamic acid	3	71	MASC09224	5.74482	***	6.37839	9.12595	63.6419	81.7901	-210.744	40.4356
Glutamic acid	4	61.0214	M4_7366	3.0298	*	3.30999	9.12595	54.7903	65.7073	-136.013	36.2268
Glyceric acid	3	20	MASC04279	4.90033	***	5.62215	5.62215	10.704	24.8824	40.4644	8.41669
Glycerol	4	45	MASC03263	3.48043	**	4.0063	4.0063	36.7435	54.7903	0.000188085	4.66e-05
Glycerol-3-phosphate	2	40	MASC02644	3.21838	*	3.74786	3.74786	15.7099	76.5939	-0.107317	0.0276814
Glycine	1	20	MASC03658	4.92502	***	5.07931	15.3986	12.5218	22.9508	6.28643	1.30756
Glycine	2	66	MASC05386	5.20786	***	5.38009	15.3986	58.382	76.5939	-6.40756	1.29496
Glycine	3	78	MASC02788	5.24733	***	5.42215	15.3986	63.6419	86.2975	-6.55585	1.31978
Glyoxylic acid	4	10.2118	MASC04725	2.74268	*	3.18671	3.18671	4.14585	23.3787	0.470766	0.13173
Indole-3-acetonitrile	1	8.66966	MASC03758	4.67274	***	3.60437	36.6286	0	12.5218	-0.693861	0.149054
Indole-3-acetonitrile	1	72.8748	MASC04170	3.26653	*	2.49862	36.6286	68.6401	89.4636	0.575347	0.148445
Indole-3-acetonitrile	2	33	MASC02747	3.5565	**	2.72513	36.6286	15.7099	44.4367	-0.599694	0.148156
Indole-3-acetonitrile	4	4.14585	F6N23ID	10.4627	***	8.35618	36.6286	1.56659	5	11.6607	1.64515
Indole-3-acetonitrile	4	5	MASC04123	21.8623	***	18.7197	36.6286	4.14585	10.2118	-13.08	1.70056
Indole-3-acetonitrile	5	5.56743	MASC04531	12.4931	***	10.1012	36.6286	2.57871	9.6228	-0.275416	0.148641
Isoleucine	2	48	MASC06104	2.82922	*	2.63055	22.5674	35.6686	58.382	0.000757363	0.00020969
Isoleucine	3	68.1702	MASC09224	6.54919	***	6.22577	22.5674	57.183	74.5746	-0.00114427	0.000205935
Isoleucine	4	60.5228	MASC09215	8.61182	***	8.28835	22.5674	58.6358	63.1119	-0.00159561	0.000260659
Isoleucine	5	96	MASC09211	13.5144	***	13.3972	22.5674	92.7904	99.2501	0.00226299	0.000280916
Isomaltose	1	42	MASC02998	2.74099	*	2.92745	11.0073	22.9508	58.0826	0.0097043	0.00272335
Isomaltose	3	82	MASC09218	5.3358	***	5.78747	11.0073	74.5746	86.6946	0.0135637	0.00270718
Isomaltose	5	92.7904	MASC09211	2.66822	*	2.8485	11.0073	45.748	99.9223	-0.0094415	0.00268606
Leucine	2	47	nga1126	5.29038	***	4.7771	25.6968	35.6686	58.382	0.000100365	2.02e-05
Leucine	3	68.1702	MASC09224	6.06725	***	5.504	25.6968	63.6419	74.5746	-0.000106771	2e-05
Leucine	4	60.5228	MASC09215	11.9642	***	11.2439	25.6968	58.6358	63.1119	-0.000175927	2.5e-05
Leucine	5	96	MASC09211	15.2108	***	14.5785	25.6968	92.7904	99.2501	0.000222354	2.69e-05
Malic acid	1	49.385	MASC02577	2.91202	*	3.03442	13.7141	40.6746	66.4326	1.39839	0.38004
Malic acid	4	71	MASC04199	9.11161	***	9.85471	13.7141	61.0214	76.8882	2.66657	0.402134
Maltose	5	13.6021	M5_1629	29.6437	***	29.7889	29.7889	9.6228	16.3365	1.60892	0.12605
Maltotriose	1	29	MASC05029	2.55494	*	2.84682	7.2959	0	44.3134	4.20332	1.22087
Maltotriose	2	41.2859	MASC02644	4.53189	***	5.10947	7.2959	27.1896	44.4367	-5.38553	1.16761
Mannitol	4	0.647774	MASC04036	3.28617	**	3.42768	13.8215	0	12.9005	0.199894	0.0511485
Mannitol	4	61.0214	M4_7366	3.25488	**	3.3944	13.8215	23.3787	63.1119	-0.199827	0.0513813
Mannitol	5	15	MASC03612	6.14519	***	6.52053	13.8215	9.6228	21.0813	0.284285	0.0527408
Melibiose	2	31	M2_4269	3.22425	*	3.58165	7.70473	15.7099	64.7181	-2.03546	0.525236
Melibiose	5	24	MASC09209	3.57852	**	3.98357	7.70473	5.56743	40.354	2.17352	0.531816
Methionine	2	62	MASC05386	3.3084	**	3.11297	22.0658	27.1896	76.5939	-15.1445	3.86694
Methionine	3	1	MASC03898	2.70496	*	2.53604	22.0658	0	36.7733	-13.2343	3.74387
Methionine	3	54	MASC04819	6.62686	***	6.36033	22.0658	45.7816	63.6419	-23.3981	4.17965
Methionine	4	15	MASC04685	8.48452	***	8.23466	22.0658	4.14585	23.3787	-24.0789	3.78018
myo-Inositol	1	20	MASC03658	4.79547	***	5.32473	8.84412	12.5218	31.8114	23.4454	4.9375
myo-Inositol	5	28	MASC09209	2.69923	*	2.95991	8.84412	17.2347	99.2501	17.3171	4.89143
Nicotinic acid	1	39	MASC09223	4.19371	**	4.47743	11.5715	8.66966	52.3857	62.3992	14.0963
Nicotinic acid	3	2.06441	MASC03001	2.97088	*	3.14895	11.5715	0	81.7901	-51.9884	14.0044
Nicotinic acid	4	0	MASC02820	3.09604	*	3.28405	11.5715	0	54.7903	52.2525	13.783
Phenylalanine	2	76.5939	MASC02812	2.83076	*	2.71914	19.7956	58.382	76.5939	-13.7225	3.78845
Phenylalanine	3	10.704	F9F8ID	14.5599	***	15.0036	19.7956	6.19575	14.1076	32.6673	3.83936
Phenylalanine	3	78	MASC02788	2.87837	*	2.76565	19.7956	44.9426	86.2975	-14.6839	4.01964
Phosphoric acid	2	61	MASC09222	3.39767	**	3.78263	8.32128	54.7581	68.851	-1.83841	0.461863
Phosphoric acid	3	78.7727	MASC02788	3.62831	**	4.04498	8.32128	20.9243	86.6946	-1.82749	0.443982
Prephenic acid	4	12	MASC05042	23.6265	***	14.6466	54.216	10.2118	18.6991	6.27873	0.563564
Prephenic acid	4	47	F24J7ID	2.83861	*	1.55253	54.216	14.0149	54.7903	2.04389	0.56348
Prephenic acid	5	26	MASC09209	54.2021	***	40.7636	54.216	21.0813	30.2019	9.99857	0.537951
Proline	4	17	nga8	3.02274	*	3.09774	14.7511	0	43.1005	1.954	0.522415
Proline	4	60	MASC09215	5.37233	***	5.58317	14.7511	54.7903	63.1119	-2.87802	0.573148
Proline	5	3	MASC04860	5.51284	***	5.734	14.7511	0	13.3326	-2.54787	0.500683
Proline	5	96	MASC09211	5.27501	***	5.47885	14.7511	87.8618	99.9223	3.05579	0.614318
Pyroglutamic acid	3	78.7727	MASC02788	5.6734	***	6.49586	6.49586	68.1702	81.7901	-87.2412	16.8253
Pyruvic acid	1	78	MASC03447	18.501	***	13.4754	44.4943	72.8748	83.6445	1.85852	0.192236
Pyruvic acid	2	40	MASC02644	7.49312	***	5.10758	44.4943	35.6686	44.4367	-1.35582	0.227789
Pyruvic acid	2	60	MASC09222	7.27456	***	4.95214	44.4943	54.7581	64.7181	-1.35718	0.231568
Pyruvic acid	3	20.9243	MASC04279	3.40295	**	2.26392	44.4943	2.06441	24.8824	0.754653	0.190439
Pyruvic acid	4	76	M4_9963	6.11783	***	4.13613	44.4943	65.7073	76.8882	1.03591	0.193403
Pyruvic acid	5	25	MASC09209	6.47845	***	4.38934	44.4943	13.6021	30.2019	-1.08428	0.196508
Raffinose	3	80	MASC02788	4.09651	***	4.2986	13.7223	63.6419	86.6946	-39.2482	8.96138
Raffinose	5	59	MASC01582	9.18655	***	9.93932	13.7223	51.6626	63.7733	59.791	8.97793
Rhamnose	2	41.2859	MASC02644	6.16725	***	6.25912	17.3629	27.1896	50.468	-2.6705	0.494531
Rhamnose	4	4.14585	MASC04123	4.36096	**	4.37837	17.3629	0	10.2118	2.25056	0.4983
Rhamnose	5	70.7701	MASC04298	6.63637	***	6.75419	17.3629	67.4074	72.6607	-2.76991	0.493783
Ribonic acid	3	70	MASC09224	3.21199	*	3.75004	3.75004	63.6419	81.7901	-37.2932	9.62902
Saccharic acid	2	76.5939	MASC02812	5.11854	***	5.87964	5.87964	54.7581	76.5939	-9.91672	2.01688
Secologanin	2	42	MASC02644	2.97079	*	3.43847	3.43847	35.6686	54.7581	-17.3835	4.67071
Serine	2	30	M2_4269	3.10797	*	3.30591	11.7926	15.7099	41.2859	-59.998	15.7743
Serine	3	68.1702	MASC09224	6.92608	***	7.53729	11.7926	63.6419	74.5746	-88.9824	15.4937
Sinapic acid	2	30	M2_4269	3.51365	**	4.04376	4.04376	15.7099	64.7181	-129.131	31.8524
Succinic acid	4	48	F24J7ID	5.82135	***	6.61024	6.61024	36.7435	73.826	0.981822	0.186871
Threonic acid	1	102	MASC09206	7.17634	***	6.76882	23.4582	98.3062	102.735	-5.12044	0.877545
Threonic acid	2	40	MASC02644	4.69602	***	4.36422	23.4582	32.7459	45.3884	-4.1106	0.877346
Threonic acid	3	20.9243	MASC04279	11.447	***	11.0777	23.4582	18.1478	24.8824	6.2826	0.841653
Threonic acid	3	70	MASC09224	4.45329	***	4.13266	23.4582	63.6419	78.7727	-4.22399	0.926462
Threonine	3	69	MASC09224	4.82075	***	5.51967	5.51967	63.6419	81.7901	-16.6279	3.48801
Tryptophan	2	15.7099	MASC05361	2.93606	*	2.84268	18.7884	0	27.1896	170.433	46.2469
Tryptophan	3	58	MASC01171	3.58495	**	3.48424	18.7884	51.3134	68.1702	-212.648	52.1194
Tryptophan	4	68	MASC04199	4.1287	**	4.02562	18.7884	44.3579	76.8882	206.888	47.1751
Tryptophan	5	25	MASC09209	8.86194	***	8.88678	18.7884	21.0813	40.354	315.362	48.3983
Tyrosine	3	78.7727	MASC02788	3.00431	*	3.3643	7.08039	49.0799	86.6946	-6.6408	1.77637
Tyrosine	5	92	MASC09211	3.12538	*	3.5024	7.08039	45.748	99.9223	6.90133	1.8093
Valine	3	69	MASC09224	5.21338	***	5.43292	14.4349	63.6419	74.5746	-0.0664139	0.0134326
Valine	4	60.5228	MASC09215	3.33352	**	3.43523	14.4349	54.7903	65.7073	-0.0571286	0.0145309
Valine	5	0	MASC00144	3.98146	***	4.11879	14.4349	0	16.3365	-0.0544673	0.0126523
Valine	5	96	MASC09211	4.74994	***	4.9363	14.4349	81.5301	99.9223	0.0753849	0.0159956
Unknown MST 1	2	58	MASC09222	3.09924	**	3.39736	8.37868	35.6686	64.7181	-3247.49	855.068
Unknown MST 1	3	55	MASC07090	4.00064	**	4.40891	8.37868	48.8193	81.7901	-4248.18	981.886
Unknown MST 2	3	55	MASC07090	2.62391	*	3.06633	3.06633	45.7816	81.7901	-0.00136927	0.000391854
Unknown MST 3	5	5.56743	MASC04531	2.93176	*	3.40262	3.40262	0	30.2019	1.13727	0.307626
Unknown MST 4	4	18.6991	nga8	3.50094	**	4.03953	4.03953	4.14585	36.7435	-0.0513049	0.0126784
Unknown MST 5	2	43	MASC09221	16.0761	***	2.59974	87.5636	35.6686	45.3884	-1.72812	0.295276
Unknown MST 5	4	10.2118	MASC04725	6.98254	***	1.06885	87.5636	4.14585	12	2.84558	0.977888
Unknown MST 5	4	12	MASC05042	32.3499	***	5.78542	87.5636	10.2118	13.0416	12.0524	0.998524
Unknown MST 5	5	26.2707	MASC09209	8.74942	***	1.35358	87.5636	21.0813	30.2019	-0.941187	0.285693
Unknown MST 6	1	12.5218	MASC09203	5.44764	***	4.24526	36.2735	8.66966	16.6934	0.273104	0.0541382
Unknown MST 6	1	79	F5I14ID	14.3762	***	11.8234	36.2735	72.8748	83.6445	-0.458808	0.0544989
Unknown MST 6	3	5	MASC05312	2.92501	*	2.24535	36.2735	0	30.9607	-0.207849	0.0566546
Unknown MST 6	3	69	MASC09224	3.36677	**	2.59127	36.2735	63.6419	78.7727	0.229513	0.0582344
Unknown MST 6	4	12	MASC05042	17.1972	***	14.3891	36.2735	4.14585	14.0149	-0.527389	0.0567862
Unknown MST 6	5	4	MASC04860	6.57221	***	5.15623	36.2735	0	9.6228	0.306583	0.0551456
Unknown MST 7	2	76	MSAT2.22	3.60252	**	4.03757	7.33314	64.7181	76.5939	-1.56784	0.382304
Unknown MST 7	3	78	MASC02788	2.70115	*	3.01114	7.33314	45.7816	86.6946	-1.41066	0.398314
Unknown MST 8	2	32.7459	MASC02747	2.89194	*	3.36567	3.36567	9.23801	76.5939	-2.33483	0.63596
Unknown MST 9	3	31.6121	MASC04516	3.40195	**	2.8921	29.4411	20.9243	36.7733	-0.0862494	0.0217684
Unknown MST 9	4	5	MASC04123	9.72324	***	8.58448	29.4411	1.56659	10.2118	-0.105141	0.0226798
Unknown MST 9	5	7	MASC04531	3.97219	**	3.38835	29.4411	2.57871	16.3365	0.113618	0.0264928
Unknown MST 9	5	27	MASC09209	18.5706	***	17.3	29.4411	21.0813	30.2019	-0.23499	0.0263222
Unknown MST 9	5	91	MASC09211	8.39505	***	7.35292	29.4411	72.6607	99.2501	0.147724	0.0233829
Unknown MST 10	1	19	MASC03658	2.93663	*	2.96022	15.6661	8.66966	31.8114	4.53459	1.23192
Unknown MST 10	1	70	MASC09205	3.89031	**	3.94374	15.6661	66.4326	89.4636	-5.1411	1.21007
Unknown MST 10	3	76	MASC03218	3.37165	**	3.40749	15.6661	63.6419	81.7901	-4.92052	1.24595
Unknown MST 10	4	46	MASC03263	3.81289	**	3.86349	15.6661	36.7435	58.6358	5.07901	1.2078
Unknown MST 10	5	35	MASC03559	2.72256	*	2.74096	15.6661	9.6228	51.6626	-4.39796	1.24167
Unknown MST 11	4	76.8882	MASC05258	2.67882	*	2.95906	7.4452	0	76.8882	0.883043	0.250397
Unknown MST 11	5	0	MASC00144	3.37672	**	3.74538	7.4452	0	5.56743	-0.994469	0.25065
Unknown MST 13	3	68.1702	MASC09224	11.2994	***	9.12607	35.5376	63.6419	74.5746	-0.36509	0.0491968
Unknown MST 13	4	11	MASC04725	22.5794	***	19.5251	35.5376	4.14585	12.9005	0.537238	0.0494936
Unknown MST 13	5	25	MASC09209	13.9046	***	11.4072	35.5376	21.0813	30.2019	0.407231	0.0490828
Unknown MST 14	2	42	MASC02644	16.214	***	5.48696	74.4365	35.6686	44.4367	-0.798583	0.121821
Unknown MST 14	4	12	MASC05042	109.697	***	69.7071	74.4365	10.2118	12.9005	3.85124	0.122074
Unknown MST 14	5	26.2707	MASC09209	6.42948	***	2.04909	74.4365	21.0813	30.2019	-0.294133	0.119096
Unknown MST 15	2	43	MASC09221	43.1186	***	7.58797	88.8693	41.2859	44.4367	-1.69752	0.156127
Unknown MST 15	3	68.1702	MASC09224	7.24512	***	1.01591	88.8693	63.6419	74.5746	-0.898932	0.15345
Unknown MST 15	4	12	MASC05042	73.267	***	15.7921	88.8693	10.2118	12.9005	10.9638	0.510014
Unknown MST 15	4	14	MASC04685	6.12132	***	0.852461	88.8693	12	18.6991	-2.66504	0.496632
Unknown MST 16	2	60	MASC09222	6.08487	***	6.91594	6.91594	35.6686	64.7181	-20.1609	3.75015
Unknown MST 17	2	44	MASC09221	7.3659	***	1.53548	83.1481	41.2859	45.3884	-2.01139	0.341379
Unknown MST 17	2	48	MASC06104	3.81451	**	0.778442	83.1481	45.3884	54.7581	1.49004	0.355178
Unknown MST 17	3	68.1702	MASC09224	8.73921	***	1.83686	83.1481	63.6419	74.5746	-0.924603	0.143476
Unknown MST 17	4	10	MASC04725	7.68283	***	1.6046	83.1481	4.14585	11	-4.30657	1.06618
Unknown MST 17	4	11	MASC04725	18.3851	***	4.09761	83.1481	10.2118	13.0416	10.3939	1.07988
Unknown MST 17	5	26.2707	MASC09209	6.56845	***	1.36271	83.1481	21.0813	30.2019	-0.28363	0.139512
Unknown MST 18	1	25	MASC03911	3.16128	*	3.6826	3.6826	8.66966	31.8114	0.464421	0.120891
Unknown MST 19	1	14	MASC09203	3.0412	*	3.10266	15.1433	0	40.6746	0.639057	0.170107
Unknown MST 19	4	15	MASC04685	8.48266	***	8.93987	15.1433	4.14585	18.6991	-1.08424	0.170024
Unknown MST 19	5	25	MASC09209	2.92512	*	2.98217	15.1433	0	32.6668	0.620717	0.16853
Unknown MST 20	3	78	MASC02788	3.40614	**	3.91271	3.91271	20.9243	86.2975	-9317.44	2335.09
Unknown MST 21	4	8	MASC04725	5.88776	***	6.78336	6.78336	1.56659	18.6991	-2.57895	0.487866
Unknown MST 22	1	11	MASC09203	6.40203	***	3.21835	59.125	4.128	22.9508	0.400002	0.0729361
Unknown MST 22	1	79	F5I14ID	6.14687	***	3.08536	59.125	72.8748	83.6445	-0.379656	0.0707024
Unknown MST 22	4	7	MASC04123	43.6149	***	27.6263	59.125	4.14585	10.2118	-1.38223	0.086023
Unknown MST 22	4	29	MASC02668	4.57533	***	2.27505	59.125	18.6991	43.1005	-0.421683	0.0914509
Unknown MST 22	5	8	MASC09207	5.40254	***	2.69969	59.125	2.57871	26.2707	0.436035	0.0868084
Unknown MST 22	5	26.2707	MASC09209	20.2852	***	11.0949	59.125	21.0813	30.2019	-0.848709	0.0833478
Unknown MST 23	4	9	MASC04725	5.02907	***	5.73695	5.73695	1.56659	18.6991	-0.813659	0.167009
Unknown MST 24	1	76	MASC03447	20.8095	***	10.8255	66.8632	72.8748	77.5229	2.20851	0.282065
Unknown MST 24	1	78	MASC03447	8.78688	***	4.20116	66.8632	76	79.165	-0.712179	0.273125
Unknown MST 27	2	44	MASC09221	9.65478	***	6.02044	50.415	35.6686	50.468	0.734325	0.178021
Unknown MST 27	4	12	MASC05042	40.879	***	30.9652	50.415	4.14585	12.9005	-2.55563	0.180284
Unknown MST 27	5	27	MASC09209	36.08	***	26.5053	50.415	21.0813	30.2019	-2.14909	0.179379
Unknown MST 28	3	69	MASC09224	2.8342	*	2.39928	29.3173	0	82.8941	-0.586333	0.161772
Unknown MST 28	4	8	MASC04725	6.81608	***	5.90835	29.3173	1.56659	13.0416	0.927338	0.163044
Unknown MST 28	5	26	MASC09209	23.9505	***	23.0351	29.3173	21.0813	30.2019	1.70074	0.151441
Unknown MST 29	4	12.9005	MASC05042	4.68127	***	3.72634	34.0884	1.56659	18.6991	1.16959	0.249401
Unknown MST 29	5	26	MASC09209	33.7022	***	32.0176	34.0884	21.0813	30.2019	3.40217	0.247496
Unknown MST 30	2	76.5939	MASC02812	3.16072	*	3.24412	14.2442	32.7459	76.5939	-18.789	4.90422
Unknown MST 30	3	36	MASC04523	3.25028	**	3.33781	14.2442	20.9243	86.2975	-19.5034	5.01876
Unknown MST 30	4	46	MASC03263	6.21005	***	6.49017	14.2442	36.7435	54.7903	27.7952	5.1293
Unknown MST 31	2	76	MSAT2.22	5.74749	***	6.52918	6.52918	54.7581	76.5939	-345.713	66.2357
Unknown MST 33	2	61	MASC09222	5.12522	***	5.71874	9.06248	27.1896	76.5939	-10.0694	2.04908
Unknown MST 33	3	85	M3_9924	3.14938	*	3.47269	9.06248	51.3134	86.6946	-7.7212	2.01631
Unknown MST 34	2	60	MASC09222	5.58847	***	6.16238	10.6203	54.7581	68.851	-2.51359	0.489149
Unknown MST 34	3	85	M3_9924	4.16655	**	4.55526	10.6203	74.5746	86.6946	-2.15761	0.488355
Unknown MST 35	2	76.5939	MASC02812	6.18247	***	6.79325	10.5399	58.382	76.5939	-1.222	0.225712
Unknown MST 35	3	79	MASC02788	2.98033	*	3.21272	10.5399	49.0799	86.6946	-0.874433	0.234861
Unknown MST 36	4	7	MASC04123	7.16912	***	3.79428	57.2789	1.56659	10.2118	-1.26131	0.21626
Unknown MST 36	4	13.0416	MASC09225	10.8925	***	5.896	57.2789	10.2118	18.6991	-1.19062	0.203484
Unknown MST 36	5	27	MASC09209	29.9282	***	18.2201	57.2789	21.0813	30.2019	-1.26649	0.118173
Unknown MST 37	4	7	MASC04123	3.17705	*	3.48788	8.04498	0	23.3787	-73.1315	19.0142
Unknown MST 37	5	25	MASC09209	3.57279	**	3.9315	8.04498	0	30.2019	74.7034	18.2943
Unknown MST 38	4	6	MASC04123	3.10738	*	3.39553	8.43505	0	23.3787	-101.976	26.8149
Unknown MST 38	5	24	MASC09209	4.09409	**	4.49986	8.43505	5.56743	30.2019	116.106	26.5209
Unknown MST 39	2	59	MASC09222	4.53307	***	4.80736	13.0309	15.7099	64.7181	-0.403253	0.0875268
Unknown MST 39	3	86.2975	M3_9924	2.62357	*	2.75074	13.0309	49.0799	86.6946	-0.304015	0.0872342
Unknown MST 39	4	8	MASC04725	4.3735	***	4.63371	13.0309	1.56659	18.6991	-0.419039	0.0926419
Unknown MST 40	1	79	F5I14ID	14.835	***	4.23455	78.253	72.8748	83.6445	1.33849	0.22352
Unknown MST 40	2	76	MSAT2.22	3.86955	***	1.03298	78.253	68.851	76.5939	-0.930548	0.220779
Unknown MST 40	4	4	F6N23ID	12.0584	***	3.38365	78.253	1.56659	10.2118	-1.49268	0.326039
Unknown MST 40	4	12	MASC05042	60.0244	***	22.9241	78.253	10.2118	13.0416	-6.36635	0.332002
Unknown MST 40	4	58.6358	MASC09214	4.38689	***	1.17475	78.253	48.6862	63.1119	0.97893	0.217793
Unknown MST 40	5	5.56743	MASC04531	3.1206	*	0.829286	78.253	0	9.6228	0.938628	0.248545
Unknown MST 40	5	27	MASC09209	32.1982	***	10.2492	78.253	21.0813	30.2019	-2.87874	0.256516
Unknown MST 41	1	11	MASC09203	3.18316	*	1.24314	67.9681	0	40.6746	0.206715	0.0539706
Unknown MST 41	1	80	F5I14ID	5.21459	***	2.06159	67.9681	72.8748	89.4636	0.262014	0.0531214
Unknown MST 41	2	76.5939	MSAT2.22	4.6187	***	1.81945	67.9681	68.851	76.5939	-0.23666	0.0510741
Unknown MST 41	4	6	MASC04123	4.75837	***	1.87605	67.9681	1.56659	10.2118	-0.468872	0.0996501
Unknown MST 41	4	12	MASC05042	21.4968	***	9.39233	67.9681	10.2118	14.0149	-1.02149	0.0970269
Unknown MST 41	5	26.2707	MASC09209	14.2573	***	5.95613	67.9681	21.0813	30.2019	-0.429227	0.0511977
Unknown MST 42	1	26	MASC05029	5.21036	***	3.10962	51.1256	16.6934	31.8114	0.785654	0.159363
Unknown MST 42	4	5	MASC04123	17.8778	***	11.5202	51.1256	1.56659	10.2118	-2.18746	0.230525
Unknown MST 42	4	13.0416	MASC09225	8.62242	***	5.25243	51.1256	10.2118	18.6991	-0.874159	0.224898
Unknown MST 42	5	19	nga106	8.10595	***	4.9225	51.1256	13.6021	26	1.60522	0.258792
Unknown MST 42	5	26	MASC09209	16.2459	***	10.3646	51.1256	21.0813	30.2019	-1.74438	0.254774
Unknown MST 43	2	76	MSAT2.22	3.48308	**	4.00929	4.00929	68.851	76.5939	-236.538	58.607
Unknown MST 44	3	82.8941	MASC04925	3.56349	**	3.03361	29.7812	78.7727	86.2975	14.8228	3.64876
Unknown MST 44	4	4	F6N23ID	2.7657	*	2.34326	29.7812	0	10.2118	-12.966	3.63154
Unknown MST 44	4	56	MASC04642	2.57936	*	2.18295	29.7812	4.14585	73.826	12.7959	3.71316
Unknown MST 44	5	7	MASC04531	7.47795	***	6.51727	29.7812	2.57871	13.3326	26.1133	4.38555
Unknown MST 44	5	26.2707	MASC09209	25.1841	***	24.4634	29.7812	21.0813	30.2019	-48.6222	4.21475
Unknown MST 45	5	25	MASC09209	18.3728	***	19.5029	19.5029	21.0813	30.2019	24.1911	2.49506
Unknown MST 46	2	29	MASC05657	4.1064	**	4.27296	14.2228	15.7099	45.3884	-2.40501	0.549172
Unknown MST 46	2	76.5939	MASC02812	4.67635	***	4.88261	14.2228	58.382	76.5939	-2.44048	0.52132
Unknown MST 46	3	84	MASC04925	3.85314	**	4.00338	14.2228	63.6419	86.6946	-2.32761	0.549101
Unknown MST 47	3	68	MASC09224	4.77643	***	5.29675	9.91441	57.183	74.5746	-0.167857	0.0354186
Unknown MST 47	5	25	MASC09209	3.78518	**	4.17249	9.91441	17.2347	30.2019	0.14821	0.0352352
Unknown MST 48	1	55	MASC04209	3.63741	**	2.32801	46.8152	31.8114	62.3306	0.53069	0.129274
Unknown MST 48	1	79.165	F5I14ID	6.22755	***	4.04761	46.8152	72.8748	83.6445	-0.662761	0.122439
Unknown MST 48	3	68.1702	MASC09224	17.3562	***	12.063	46.8152	63.6419	74.5746	-1.08569	0.116182
Unknown MST 48	4	11	MASC04725	40.7679	***	32.7797	46.8152	10.2118	12.9005	1.79209	0.116338
Unknown MST 48	5	21	MASC09208	4.12476	***	2.64757	46.8152	9.6228	26.2707	0.485269	0.110847
Unknown MST 49	1	28	MASC05029	2.6756	*	2.69131	16.5907	8.66966	40.6746	1.00186	0.284993
Unknown MST 49	2	76	MSAT2.22	3.74158	**	3.78759	16.5907	64.7181	76.5939	-1.18404	0.283918
Unknown MST 49	4	10	MASC04725	2.72845	*	2.74534	16.5907	1.56659	36.7435	-1.02147	0.287697
Unknown MST 49	4	57	MASC09214	6.89671	***	7.11486	16.5907	48.6862	65.7073	1.6526	0.28913
Unknown MST 50	1	85	MASC03631	2.89475	*	1.28936	63.2102	4.128	94.6919	0.417093	0.114293
Unknown MST 50	3	68.1702	MASC09224	21.6804	***	10.8282	63.2102	63.6419	74.5746	-1.20076	0.11354
Unknown MST 50	4	4	F6N23ID	9.1273	***	4.22088	63.2102	1.56659	10.2118	-0.973203	0.147392
Unknown MST 50	4	15	MASC04685	8.88016	***	4.10045	63.2102	10.2118	18.6991	-1.00542	0.154492
Unknown MST 50	4	57	MASC09214	5.64698	***	2.55713	63.2102	48.6862	68.6122	0.583888	0.113612
Unknown MST 50	5	27	MASC09209	41.1354	***	23.2327	63.2102	21.0813	30.2019	-1.71544	0.110738
Unknown MST 51	2	32	M2_4269	2.71442	*	2.97081	8.55311	15.7099	44.4367	-5.45415	1.53624
Unknown MST 51	3	70	MASC09224	4.35657	***	4.81473	8.55311	63.6419	81.7901	-7.51916	1.66361
Unknown MST 52	1	63	MASC00545	2.67304	*	1.33296	58.8651	0	89.4636	0.123677	0.0351984
Unknown MST 52	2	76.5939	MSAT2.22	2.86049	*	1.42804	58.8651	15.7099	76.5939	-0.125222	0.0344313
Unknown MST 52	4	12	MASC05042	68.7504	***	52.2829	58.8651	10.2118	12.9005	-0.799372	0.0363255
Unknown MST 52	5	27	MASC09209	11.0478	***	5.79534	58.8651	21.0813	32.6668	-0.258532	0.0352871
Unknown MST 53	2	61	MASC09222	3.55234	**	4.13906	4.13906	27.1896	76.5939	-4.79248	1.17544
Unknown MST 54	4	9	MASC04725	19.5612	***	19.9506	23.6595	4.14585	12.9005	-1.36934	0.136515
Unknown MST 54	5	96	MASC09211	3.39279	**	3.13689	23.6595	77.2395	99.9223	0.563887	0.141772
Unknown MST 55	4	16	MASC04685	5.57291	***	5.65967	17.8952	4.14585	36.7435	-0.629221	0.12262
Unknown MST 55	4	76.8882	MASC05258	12.7967	***	13.5804	17.8952	73.826	76.8882	0.913898	0.114972
Unknown MST 56	1	22	MASC03911	2.75944	*	2.44217	27.2248	4.128	38.1421	0.238673	0.0669249
Unknown MST 56	2	59	MASC09222	3.48708	**	3.0997	27.2248	27.1896	68.851	-0.265685	0.066127
Unknown MST 56	4	3	F6N23ID	6.24123	***	5.64092	27.2248	0.647774	10.2118	-0.55639	0.102654
Unknown MST 56	4	10.2118	MASC04725	14.5579	***	13.843	27.2248	4.14585	12.9005	0.8619	0.101511
Unknown MST 56	5	27	MASC09209	9.27727	***	8.54099	27.2248	21.0813	40.354	-0.438909	0.06581
Unknown MST 57	4	13.0416	MASC09225	3.98121	**	4.5808	4.5808	0.647774	36.7435	-376.636	87.1554
Unknown MST 58	1	22	MASC03911	19.6549	***	20.6652	20.6652	16.6934	27.3665	3.12951	0.310895
Unknown MST 59	3	2.06441	MASC03001	3.79901	**	4.01075	12.5829	0	10.704	-2.57555	0.611224
Unknown MST 59	4	13.0416	MASC09225	9.01173	***	9.81516	12.5829	4.14585	18.6991	-4.0335	0.611894
Unknown MST 61	3	78.7727	MASC02788	3.62582	**	3.89462	10.7344	63.6419	81.7901	-0.624991	0.152099
Unknown MST 61	4	10	MASC04725	4.53629	***	4.899	10.7344	4.14585	18.6991	0.700308	0.151957
Unknown MST 61	5	27	MASC09209	3.13834	*	3.36127	10.7344	13.6021	57.2814	0.574478	0.15049
Unknown MST 62	1	7	F12K11ID	5.13614	***	4.13097	34.2801	0	12.5218	0.143923	0.029371
Unknown MST 62	1	79.165	F5I14ID	2.67296	*	2.11841	34.2801	68.6401	83.6445	-0.101684	0.0289778
Unknown MST 62	4	4	F6N23ID	5.64864	***	4.55716	34.2801	0.647774	10.2118	-0.200615	0.0389793
Unknown MST 62	4	15	MASC04685	5.74042	***	4.63376	34.2801	10.2118	23.3787	-0.209037	0.0402786
Unknown MST 62	5	27	MASC09209	3.90111	**	3.11453	34.2801	21.0813	44.0549	-0.125117	0.0294061
Unknown MST 63	2	60	MASC09222	6.70407	***	7.33224	11.7073	54.7581	64.7181	-2.53372	0.448681
Unknown MST 63	3	84	MASC04925	4.10052	***	4.41507	11.7073	74.5746	86.6946	-1.96185	0.447706
Unknown MST 65	3	68	MASC09224	25.9464	***	22.055	38.1129	63.6419	74.5746	-32.1968	2.73807
Unknown MST 65	4	11	MASC04725	20.7041	***	17.0413	38.1129	4.14585	12.9005	28.1841	2.7267
Unknown MST 65	5	87.8618	MASC04576	4.41511	***	3.29468	38.1129	77.2395	92.7904	11.9098	2.62049
Unknown MST 66	1	88	M1_8645	3.17682	*	2.83959	26.2957	66.4326	98.3062	-0.484914	0.126901
Unknown MST 66	2	59	MASC09222	6.77931	***	6.19225	26.2957	35.6686	64.7181	-0.68806	0.121935
Unknown MST 66	3	25	MASC02841	4.08638	**	3.67255	26.2957	20.9243	31.6121	-0.520175	0.1197
Unknown MST 66	3	80	MASC02788	2.58051	*	2.29836	26.2957	49.0799	86.6946	-0.434546	0.126402
Unknown MST 66	4	6	MASC04123	4.69938	***	4.23904	26.2957	0.647774	18.6991	-0.594966	0.127434
Unknown MST 66	4	66	MASC04005	2.5448	*	2.26607	26.2957	48.6862	76.8882	0.410148	0.120152
Unknown MST 66	5	23	MASC09208	4.15171	**	3.73272	26.2957	16.3365	32.6668	0.550464	0.125644
Unknown MST 67	2	34	MASC02747	2.89628	*	3.36215	3.36215	27.1896	64.7181	-6.0877	1.65692
Unknown MST 68	2	74	MASC00371	3.67067	**	1.32276	70.5299	54.7581	76.5939	-0.0623121	0.0151079
Unknown MST 68	4	4.14585	MASC04123	3.35381	**	1.20627	70.5299	1.56659	10.2118	-0.0856838	0.0217544
Unknown MST 68	4	12	MASC05042	46.5308	***	21.9461	70.5299	10.2118	14.0149	-0.379802	0.0226074
Unknown MST 68	4	58.6358	MASC09214	3.11807	*	1.11989	70.5299	44.3579	68.6122	0.0566798	0.0149352
Unknown MST 68	5	28	MASC09209	16.8249	***	6.56981	70.5299	21.0813	30.2019	-0.142934	0.01555
Unknown MST 69	2	75	MASC00371	2.59367	*	1.11202	64.7095	27.1896	76.5939	-0.0897717	0.025909
Unknown MST 69	4	12	MASC05042	79.0737	***	55.5816	64.7095	10.2118	12.9005	-0.649656	0.0265207
Unknown MST 69	5	28	MASC09209	21.3665	***	10.2767	64.7095	26.2707	30.2019	-0.275345	0.0261406
Unknown MST 71	2	51	MASC06104	6.57811	***	5.5869	31.0151	45.3884	58.382	-2.74944	0.49367
Unknown MST 71	4	7	MASC04123	5.36437	***	4.52306	31.0151	0	10.2118	6.87033	1.37101
Unknown MST 71	4	11	MASC04725	11.3685	***	9.93819	31.0151	7	12.9005	-9.81625	1.32151
Unknown MST 71	4	68	MASC04199	9.02072	***	7.77476	31.0151	54.7903	73.826	3.23703	0.492697
Unknown MST 71	5	16.3365	MASC03612	3.93137	**	3.28654	31.0151	0	26.2707	-2.05573	0.481253
Unknown MST 72	2	60	MASC09222	7.08962	***	7.58829	13.7939	54.7581	64.7181	-0.839471	0.14439
Unknown MST 72	3	80	MASC02788	5.16048	***	5.45967	13.7939	74.5746	86.6946	-0.712615	0.144503
Unknown MST 73	3	69	MASC09224	13.4585	***	13.1183	23.4161	63.6419	74.5746	-14.6097	1.79208
Unknown MST 73	4	12	MASC05042	5.88779	***	5.48474	23.4161	4.14585	14.0149	9.23466	1.75185
Unknown MST 73	5	25	MASC09209	7.43948	***	6.99449	23.4161	21.0813	30.2019	10.3333	1.73586
Unknown MST 74	3	68.1702	MASC09224	17.2474	***	12.4071	44.6053	63.6419	74.5746	-51.1739	5.48242
Unknown MST 74	4	12	MASC05042	31.7878	***	25.002	44.6053	10.2118	12.9005	73.2298	5.52663
Unknown MST 74	5	26	MASC09209	18.1698	***	13.1439	44.6053	21.0813	30.2019	50.9893	5.30733
Unknown MST 75	1	78	MASC03447	5.48571	***	5.89451	12.1502	66.4326	89.4636	-1.00695	0.198118
Unknown MST 75	2	41.2859	MASC02644	2.93654	*	3.10773	12.1502	27.1896	64.7181	-0.718343	0.194648
Unknown MST 75	3	17	MASC04608	2.98548	*	3.16044	12.1502	6.19575	31.6121	-0.750973	0.201786
Unknown MST 76	2	31	M2_4269	4.38448	***	5.04551	5.04551	15.7099	64.7181	-12.3364	2.71692
Unknown MST 77	2	32.7459	MASC02747	4.79858	***	5.29913	9.1032	15.7099	41.2859	-9.80895	2.06509
Unknown MST 77	5	24	MASC09209	3.5284	**	3.8671	9.1032	5.56743	40.354	8.86996	2.18599
Unknown MST 78	1	75	MASC04170	78.4718	***	60.9795	60.9795	72.8748	77.5229	1.88899	0.077313
Unknown MST 79	2	60	MASC09222	4.44821	***	5.02259	7.84713	35.6686	68.851	-0.594761	0.130177
Unknown MST 79	5	4	MASC04860	2.5849	*	2.88618	7.84713	0	21.0813	-0.439072	0.126774
Unknown MST 80	2	59	MASC09222	3.31182	**	3.85455	3.85455	15.7099	76.5939	-0.798535	0.202992
Unknown MST 83	2	33	MASC02747	3.65165	**	3.91006	11.4931	15.7099	64.7181	-2.94959	0.714273
Unknown MST 83	4	15	MASC04685	6.09715	***	6.62473	11.4931	0.647774	36.7435	-3.99172	0.742627
Unknown MST 84	3	69	MASC09224	2.65129	*	1.8329	42.0649	51.3134	81.7901	-25.6688	7.32642
Unknown MST 84	4	11	MASC04725	8.97219	***	6.44004	42.0649	4.14585	14.0149	46.8388	7.13208
Unknown MST 84	5	26	MASC09209	41.3818	***	36.2698	42.0649	21.0813	30.2019	106.949	6.86212
Unknown MST 85	4	12	MASC05042	31.9156	***	18.5767	59.0387	10.2118	14.0149	157.668	11.8553
Unknown MST 85	5	26	MASC09209	63.4216	***	45.1638	59.0387	21.0813	30.2019	237.953	11.4749
Unknown MST 86	5	26	MASC09209	11.6634	***	12.8352	12.8352	21.0813	30.2019	9.04372	1.19493
Unknown MST 87	4	0.647774	MASC04036	3.23593	*	3.72086	3.72086	0	23.3787	159.126	40.9352
Unknown MST 88	1	78	MASC03447	3.53221	**	2.83083	33.7082	68.6401	102.735	-0.214698	0.0530196
Unknown MST 88	3	2	MASC03001	2.93342	*	2.34257	33.7082	0	10.704	-0.196347	0.0533018
Unknown MST 88	4	13	MASC09225	28.614	***	26.7281	33.7082	10.2118	14.0149	-0.667851	0.0536735
Unknown MST 88	4	67	MASC04005	5.81181	***	4.72164	33.7082	54.7903	76.8882	0.280589	0.0536522
Unknown MST 89	5	22	MASC09208	2.9918	*	3.46236	3.46236	2.57871	45.748	3.6309	0.972079
Unknown MST 90	2	43	MASC09221	17.7988	***	3.24821	86.0332	35.6686	45.3884	-2.10777	0.323074
Unknown MST 90	4	12	MASC05042	55.6254	***	12.8805	86.0332	10.2118	12.9005	19.4338	1.06746
Unknown MST 90	4	14	MASC04685	3.69319	**	0.619319	86.0332	13.0416	18.6991	-4.32854	1.04626
Unknown MST 90	4	43	MASC03275	3.411	**	0.571045	86.0332	23.3787	58.6358	1.26369	0.318099
Unknown MST 91	3	69	MASC09224	9.72022	***	10.011	17.4656	57.183	74.5746	-3.08076	0.450239
Unknown MST 91	4	7	MASC04123	3.77426	**	3.75167	17.4656	0	14.0149	1.90684	0.455225
Unknown MST 91	4	53	MASC04642	3.3062	*	3.2773	17.4656	23.3787	63.1119	-1.73863	0.444091
Unknown MST 91	5	44.1187	MASC01174	2.62564	*	2.59222	17.4656	17.2347	92.7904	1.45418	0.417645
Unknown MST 92	3	78.7727	MASC02788	3.55939	**	3.46307	20.1686	68.1702	86.6946	-1.93559	0.475486
Unknown MST 92	4	15	MASC04685	12.6823	***	13.0407	20.1686	10.2118	18.6991	-3.84241	0.486417
Unknown MST 92	5	52	MASC04275	3.71536	**	3.61821	20.1686	45.748	99.9223	1.94177	0.466667
Unknown MST 93	2	31	M2_4269	3.83378	**	4.44834	4.44834	15.7099	41.2859	-0.309942	0.073115
Unknown MST 94	2	30	M2_4269	3.08199	*	3.57383	3.57383	0	64.7181	-1.44449	0.380917
Unknown MST 95	2	31	M2_4269	3.13342	*	3.64153	3.64153	15.7099	64.7181	-2.9617	0.774442
Unknown MST 97	2	63	MASC05386	3.07741	*	2.86396	22.2058	54.7581	76.5939	-5.73467	1.5193
Unknown MST 97	3	78	MASC02788	6.04654	***	5.72703	22.2058	63.6419	86.6946	-8.13165	1.52346
Unknown MST 97	4	4	F6N23ID	11.3942	***	11.1425	22.2058	0	10.2118	10.8252	1.45399
Unknown MST 97	5	0	MASC00144	2.96175	*	2.75444	22.2058	0	17.2347	-5.31226	1.43509
Unknown MST 98	1	41	MASC02998	2.61135	*	2.36572	24.2585	31.8114	102.735	1.43732	0.414483
Unknown MST 98	3	68.1702	MASC09224	11.0629	***	10.5407	24.2585	63.6419	74.5746	-3.14206	0.429255
Unknown MST 98	4	10	MASC04725	5.6695	***	5.23031	24.2585	4.14585	13.0416	2.18396	0.423563
Unknown MST 98	4	53	MASC04642	3.90544	**	3.56533	24.2585	23.3787	63.1119	-1.84038	0.432309
Unknown MST 98	5	25	MASC09209	3.04928	*	2.76963	24.2585	17.2347	32.6668	1.59725	0.425694
Unknown MST 99	2	41.2859	MASC02644	5.64575	***	6.41739	6.41739	35.6686	64.7181	-13.7527	2.65935
Unknown MST 100	5	53	MASC04275	4.03451	**	4.68751	4.68751	45.748	70.7701	0.119716	0.0275122
Unknown MST 101	1	94	MASC03930	2.59987	*	2.20903	29.6963	66.4326	102.735	-0.350934	0.101161
Unknown MST 101	4	13.0416	MASC09225	26.478	***	26.0383	29.6963	10.2118	18.6991	-1.18234	0.0992717
Unknown MST 101	4	65	MASC04005	3.65625	**	3.1263	29.6963	44.3579	76.8882	0.409569	0.0992435
Unknown MST 102	1	102.735	MASC09206	2.58989	*	2.7883	10.4455	0	102.735	-0.0449847	0.0129761
Unknown MST 102	3	71	MASC09224	7.31486	***	8.10082	10.4455	63.6419	81.7901	-0.0839328	0.0142042
Unknown MST 103	2	32.7459	MASC02747	2.75038	*	3.19551	3.19551	15.7099	44.4367	-1.57317	0.439579
Unknown MST 105	1	76	MASC03447	11.0928	***	4.89877	65.0923	72.8748	83.6445	-0.0205322	0.00280428
Unknown MST 105	2	73	MASC00371	5.25452	***	2.24041	65.0923	64.7181	76.5939	-0.0135299	0.0027325
Unknown MST 105	3	65	T6H20ID	4.48719	***	1.90449	65.0923	57.183	74.5746	0.0134017	0.00293561
Unknown MST 105	4	5	MASC04123	3.84693	**	1.62652	65.0923	1.56659	10.2118	-0.0186841	0.00442867
Unknown MST 105	4	12	MASC05042	24.9912	***	12.018	65.0923	10.2118	14.0149	-0.0508919	0.00443774
Unknown MST 105	5	25	MASC09209	6.81339	***	2.93233	65.0923	21.0813	30.2019	0.0157744	0.00278468
Unknown MST 106	4	11	MASC04725	2.77935	*	3.2205	3.2205	4.14585	18.6991	-32.1729	8.94222
Unknown MST 108	3	68	MASC09224	9.86872	***	7.45816	40.147	63.6419	74.5746	-0.171717	0.0248566
Unknown MST 108	4	15	MASC04685	19.6257	***	15.745	40.147	10.2118	18.6991	-0.251959	0.0251016
Unknown MST 108	5	27	MASC09209	21.6899	***	17.625	40.147	21.0813	30.2019	-0.257364	0.024234
Unknown MST 109	3	56	MASC07090	3.50152	**	2.86413	31.7955	45.7816	81.7901	-19.1856	4.75301
Unknown MST 109	4	6	MASC04123	4.10171	**	3.367	31.7955	0	13.0416	19.6055	4.47969
Unknown MST 109	5	26	MASC09209	27.9787	***	26.5416	31.7955	21.0813	30.2019	52.0366	4.23483
Unknown MST 111	3	68	MASC09224	12.1205	***	10.3579	32.1278	63.6419	74.5746	-9.9372	1.28973
Unknown MST 111	4	12	MASC05042	16.7093	***	14.6796	32.1278	10.2118	14.0149	11.8354	1.29032
Unknown MST 111	5	26	MASC09209	12.9109	***	11.0858	32.1278	21.0813	30.2019	9.87928	1.2394
Unknown MST 112	2	41.2859	MASC02644	2.70748	*	3.16242	3.16242	35.6686	76.5939	-4.45227	1.25401
Unknown MST 113	4	11	MASC04725	2.97443	*	3.35257	6.2128	4.14585	36.7435	-0.716992	0.192771
Unknown MST 113	4	53	MASC04642	3.09183	*	3.48732	6.2128	43.1005	76.8882	0.742919	0.195845
Unknown MST 114	1	40	MASC02998	2.83335	*	2.55298	24.5707	27.3665	102.735	1.79561	0.49678
Unknown MST 114	3	68.1702	MASC09224	11.4024	***	10.8121	24.5707	63.6419	74.5746	-3.79423	0.510088
Unknown MST 114	4	10	MASC04725	5.02728	***	4.58902	24.5707	4.14585	14.0149	2.44203	0.503927
Unknown MST 114	4	53	MASC04642	4.16278	**	3.78047	24.5707	23.3787	63.1119	-2.26588	0.515159
Unknown MST 114	5	25	MASC09209	3.23116	**	2.91828	24.5707	17.2347	92.7904	1.959	0.506929
Unknown MST 115	2	30	M2_4269	3.84144	**	4.44583	4.44583	15.7099	64.7181	-0.0691042	0.0162854
Unknown MST 116	2	30	M2_4269	3.7964	**	4.39486	4.39486	15.7099	64.7181	-0.0614612	0.0145718
Unknown MST 117	3	68.1702	MASC09224	2.82364	*	2.01948	40.1245	0	74.5746	-6.01651	1.66316
Unknown MST 117	4	11	MASC04725	8.65927	***	6.41161	40.1245	4.14585	18.6991	10.776	1.6718
Unknown MST 117	5	26	MASC09209	38.3066	***	34.0299	40.1245	21.0813	30.2019	23.8882	1.60865
Unknown MST 118	3	0	M3_0089	2.67378	*	3.12368	3.12368	0	74.5746	-17462.8	4949.9
Unknown MST 119	2	42	MASC02644	2.58238	*	2.99572	2.99572	15.7099	76.5939	-42.8317	12.3576
Unknown MST 121	3	68	MASC09224	2.96478	*	3.07137	13.5697	57.183	74.5746	-59.228	15.9712
Unknown MST 121	4	12	MASC05042	7.57027	***	8.0603	13.5697	4.14585	18.6991	95.7742	15.9423
Unknown MST 121	5	25	MASC09209	4.06549	**	4.23923	13.5697	17.2347	30.2019	68.8661	15.8066
Unknown MST 123	1	79	F5I14ID	3.18461	*	3.27434	14.7765	66.4326	94.6919	-4.41054	1.14678
Unknown MST 123	2	57	MASC09222	3.39814	**	3.49834	14.7765	15.7099	76.5939	-4.63443	1.16577
Unknown MST 123	4	12	MASC05042	6.65196	***	6.9826	14.7765	4.14585	18.6991	-6.63883	1.18204
Unknown MST 124	1	79.165	F5I14ID	3.91382	**	1.68394	64.8654	66.4326	89.4636	-1.61726	0.37996
Unknown MST 124	4	5	MASC04123	4.13534	**	1.78163	64.8654	1.56659	10.2118	-2.78375	0.635833
Unknown MST 124	4	12	MASC05042	28.5592	***	14.3072	64.8654	10.2118	13.0416	-6.674	0.6418
Unknown MST 124	4	65	MASC04005	2.91746	*	1.24774	64.8654	48.6862	73.826	1.41729	0.386828
Unknown MST 124	5	28	MASC09209	33.9303	***	17.588	64.8654	21.0813	30.2019	-4.11837	0.403396
Unknown MST 125	1	42	MASC02998	3.04936	*	3.03343	17.2626	27.3665	68.6401	1.76283	0.468599
Unknown MST 125	1	79.165	F5I14ID	3.21057	*	3.19686	17.2626	72.8748	98.3062	-1.75028	0.453215
Unknown MST 125	3	68.1702	MASC09224	10.2826	***	10.6811	17.2626	63.6419	74.5746	-3.26709	0.462817
Unknown MST 126	4	12	MASC05042	20.5139	***	13.4385	50.5455	10.2118	18.6991	10.144	0.985386
Unknown MST 126	5	26	MASC09209	51.4233	***	40.89	50.5455	21.0813	30.2019	17.127	0.953771
Unknown MST 127	2	60	MASC09222	2.68176	*	2.95048	8.05497	15.7099	76.5939	-15.7247	4.4564
Unknown MST 127	4	13.0416	MASC09225	4.20899	**	4.67287	8.05497	1.56659	18.6991	-19.1371	4.30957
Unknown MST 128	5	26	MASC09209	2.75573	*	3.25083	3.25083	17.2347	40.354	8.92785	2.49196
Unknown MST 129	5	25	MASC09209	6.57526	***	7.4704	7.4704	21.0813	30.2019	0.31607	0.0564724
Unknown MST 130	2	63	MASC05386	6.2179	***	6.39758	15.8016	58.382	76.5939	-4.25213	0.784142
Unknown MST 130	3	78.7727	MASC02788	2.8221	*	2.84566	15.8016	68.1702	86.6946	-2.77256	0.766629
Unknown MST 130	5	69	MASC04317	5.64063	***	5.78371	15.8016	57.2814	84.9152	-3.94456	0.765054
Unknown MST 132	1	93	MASC03930	3.25216	**	2.26914	41.5836	72.8748	102.735	-11.7187	3.01856
Unknown MST 132	3	68.1702	MASC09224	3.2606	**	2.27514	41.5836	51.3134	74.5746	-11.5104	2.961
Unknown MST 132	4	11	MASC04725	7.97287	***	5.72067	41.5836	4.14585	14.0149	18.3748	2.98092
Unknown MST 132	5	26	MASC09209	39.5583	***	34.4479	41.5836	21.0813	30.2019	43.4135	2.87008
Unknown MST 133	1	60	MASC03340	7.14385	***	6.69603	24.3291	52.3857	66.4326	0.574653	0.0985815
Unknown MST 133	2	43	MASC09221	2.7429	*	2.50404	24.3291	0	54.7581	-0.348699	0.0978204
Unknown MST 133	4	4.14585	MASC04123	16.2688	***	16.1177	24.3291	1.56659	10.2118	0.861782	0.0952894
Unknown MST 137	2	64.7181	MASC05386	5.1659	***	5.78842	8.70183	58.382	76.5939	-1.97439	0.400146
Unknown MST 137	4	0	MASC02820	2.97726	*	3.29252	8.70183	0	12.9005	1.49182	0.400883
Unknown MST 138	1	93	MASC03930	2.53137	*	1.8902	37.217	72.8748	102.735	-5.84934	1.70922
Unknown MST 138	4	11	MASC04725	4.62893	***	3.49951	37.217	4.14585	18.6991	7.79482	1.67397
Unknown MST 138	5	26	MASC09209	37.1167	***	34.208	37.217	21.0813	30.2019	23.6565	1.62493
Unknown MST 140	1	78	MASC03447	4.09316	**	3.66302	25.446	72.8748	83.6445	-0.331715	0.076072
Unknown MST 140	1	91	MASC03684	5.23015	***	4.7121	25.446	83.6445	98.3062	0.389322	0.0787193
Unknown MST 140	2	41	MASC02644	6.41616	***	5.82141	25.446	35.6686	44.4367	-0.348892	0.0634684
Unknown MST 140	2	71	MASC06025	4.04107	**	3.61529	25.446	58.382	76.5939	-0.287309	0.0663219
Unknown MST 140	3	3	MASC03001	10.8776	***	10.1351	25.446	0	6.19575	0.466328	0.064292
Unknown MST 141	4	11	MASC04725	9.54586	***	10.4827	14.7644	4.14585	18.6991	-41.868	8.04636
Unknown MST 141	5	26.2707	MASC09209	9.00083	***	9.85089	14.7644	21.0813	30.2019	-30.3246	7.8722
Unknown MST 142	1	40	MASC02998	2.80309	*	2.56248	23.6574	31.8114	102.735	9.87424	2.74679
Unknown MST 142	3	68.1702	MASC09224	10.523	***	10.0731	23.6574	63.6419	74.5746	-20.067	2.81549
Unknown MST 142	4	9	MASC04725	4.1627	**	3.83619	23.6574	1.56659	14.0149	12.6575	2.87775
Unknown MST 142	4	53	MASC04642	4.10773	**	3.7843	23.6574	23.3787	63.1119	-12.4386	2.84728
Unknown MST 142	5	25	MASC09209	3.3887	**	3.10859	23.6574	17.2347	92.7904	11.1039	2.80444
Unknown MST 143	1	76	MASC03447	11.3162	***	6.08297	57.4504	72.8748	83.6445	-0.132875	0.0179336
Unknown MST 143	2	75	MASC00371	6.13411	***	3.19633	57.4504	68.851	76.5939	-0.0945092	0.0175967
Unknown MST 143	4	4.14585	MASC04123	2.6228	*	1.33839	57.4504	1.56659	10.2118	-0.0871251	0.0250688
Unknown MST 143	4	12	MASC05042	21.8041	***	12.4946	57.4504	10.2118	14.0149	-0.275653	0.0259587
Unknown MST 143	5	25	MASC09209	6.70337	***	3.50486	57.4504	21.0813	30.2019	0.100374	0.0178471
Unknown MST 144	2	28	MASC05657	2.58658	*	2.81723	9.63534	15.7099	76.5939	-15.7579	4.54837
Unknown MST 144	4	15	MASC04685	5.66271	***	6.28222	9.63534	4.14585	23.3787	-24.0524	4.64913
Unknown MST 145	5	25	MASC09209	6.18629	***	7.04442	7.04442	17.2347	30.2019	0.310441	0.0572503
Unknown MST 146	2	76.5939	MASC02812	8.69065	***	9.30076	13.7059	73.7202	76.5939	-2.32264	0.359168
Unknown MST 146	4	4	F6N23ID	5.32244	***	5.5827	13.7059	0	10.2118	1.82489	0.364241
Unknown MST 147	3	68.1702	MASC09224	20.962	***	17.1245	38.8493	63.6419	74.5746	-5.58512	0.5365
Unknown MST 147	3	82.8941	MASC04925	3.40727	**	2.50392	38.8493	78.7727	86.6946	2.09713	0.526818
Unknown MST 147	5	27	MASC09209	27.9521	***	23.8415	38.8493	21.0813	30.2019	-5.36029	0.436382
Unknown MST 149	1	15	MASC02475	2.83391	*	3.18251	7.20924	4.128	94.6919	1.4348	0.39536
Unknown MST 149	4	21	nga8	4.06855	**	4.60293	7.20924	4.14585	36.7435	-1.72902	0.396158
Unknown MST 151	2	75	MASC00371	3.1862	*	3.69241	3.69241	58.382	76.5939	-29.9742	7.77155
Unknown MST 152	2	43	MASC09221	3.45723	**	3.87315	6.80441	35.6686	76.5939	-6.39858	1.59343
Unknown MST 152	5	44.0549	MASC03952	3.00623	*	3.3589	6.80441	21.0813	57.2814	5.75931	1.54012
Unknown MST 153	1	80	F5I14ID	2.68598	*	2.339	27.6049	72.8748	102.735	-2.60514	0.738652
Unknown MST 153	4	12.9005	MASC05042	23.6191	***	23.3561	27.6049	10.2118	14.0149	-8.13699	0.730109
Unknown MST 153	4	65	MASC04005	3.56934	**	3.12464	27.6049	44.3579	73.826	2.96885	0.728302
Unknown MST 154	2	75	MASC00371	3.22252	*	3.43423	11.918	64.7181	76.5939	-2.0701	0.535
Unknown MST 154	4	0.647774	MASC04036	5.87696	***	6.36339	11.918	0	10.2118	2.74506	0.521178
Unknown MST 154	5	23	MASC09208	2.92161	*	3.10796	11.918	5.56743	32.6668	2.01428	0.547219
Unknown MST 155	1	93	MASC03930	3.03978	*	2.00248	45.0635	72.8748	102.735	-71.6358	19.1226
Unknown MST 155	3	69	MASC09224	4.21344	***	2.79503	45.0635	51.3134	74.5746	-86.0026	19.432
Unknown MST 155	4	12	MASC05042	7.21909	***	4.87536	45.0635	4.14585	18.6991	110.79	18.9539
Unknown MST 155	4	54	MASC04642	3.5937	**	2.37517	45.0635	44.3579	63.1119	-76.1289	18.6596
Unknown MST 155	5	25	MASC09209	41.9284	***	35.0813	45.0635	21.0813	30.2019	295.414	18.8406
Unknown MST 156	1	61	MASC00545	7.2339	***	7.23314	18.6696	52.3857	66.4326	3.01347	0.514323
Unknown MST 156	4	9	MASC04725	5.707	***	5.65467	18.6696	4.14585	18.6991	-2.73157	0.52728
Unknown MST 156	5	20	MASC09208	2.82448	*	2.75108	18.6696	5.56743	30.2019	1.84068	0.509401
Unknown MST 156	5	95	MASC09211	3.54791	**	3.47056	18.6696	72.7954	99.9223	-2.20187	0.542531
Unknown MST 157	1	70	MASC09205	4.12018	**	1.93879	61.4175	62.3306	89.4636	-0.343752	0.0786654
Unknown MST 157	4	5	MASC04123	4.0193	**	1.89017	61.4175	1.56659	10.2118	-0.548523	0.12713
Unknown MST 157	4	12	MASC05042	23.4157	***	12.3977	61.4175	10.2118	14.0149	-1.26239	0.127387
Unknown MST 157	4	67	MASC04005	3.76722	**	1.76895	61.4175	61.0214	73.826	0.325318	0.0779386
Unknown MST 157	5	28	MASC09209	25.3894	***	13.6092	61.4175	26.2707	30.2019	-0.735183	0.0803488
Unknown MST 158	2	33	MASC02747	3.22077	*	3.71303	3.71303	15.7099	64.7181	-31.694	8.17268
Unknown MST 159	5	22	MASC09208	5.00463	***	5.76701	5.76701	17.2347	30.2019	0.797276	0.164037
Unknown MST 160	4	8	MASC04725	25.1182	***	24.5009	31.1417	4.14585	14.0149	-1.82824	0.157852
Unknown MST 160	5	28	MASC09209	9.70704	***	8.59608	31.1417	21.0813	32.6668	-1.0451	0.15234
Unknown MST 161	2	40	MASC02644	4.42887	***	3.86673	27.599	6.52302	50.468	-0.447983	0.0985386
Unknown MST 161	4	12	MASC05042	8.82385	***	7.908	27.599	4.14585	14.0149	-0.641223	0.0986263
Unknown MST 161	5	9	MASC09207	13.179	***	12.1238	27.599	5.56743	13.3326	-0.777619	0.0965969
Unknown MST 161	5	60	MASC01582	5.18499	***	4.54722	27.599	51.6626	77.2395	0.500448	0.101509
Unknown MST 163	1	57	MASC03340	5.88811	***	5.51187	23.6512	40.6746	62.3306	-1.25935	0.239185
Unknown MST 163	2	63	MASC05386	11.9189	***	11.57	23.6512	58.382	68.851	-1.86413	0.244368
Unknown MST 163	3	32	MASC04516	4.03727	**	3.73771	23.6512	24.8824	44.9426	-1.0142	0.233914
Unknown MST 163	5	44.0549	MASC03952	3.10718	*	2.86073	23.6512	17.2347	99.9223	0.87226	0.229955
Unknown MST 164	1	80	F5I14ID	6.64925	***	3.84097	52.7245	68.6401	89.4636	-3.11602	0.554273
Unknown MST 164	5	25	MASC09209	60.4772	***	48.9285	52.7245	21.0813	26.2707	11.1661	0.5565
Unknown MST 165	1	75	MASC04170	5.15825	***	2.1068	66.365	66.4326	83.6445	-0.232429	0.0474543
Unknown MST 165	3	65	T6H20ID	3.45451	**	1.39673	66.365	48.8193	78.7727	0.197667	0.049565
Unknown MST 165	4	7	MASC04123	12.1532	***	5.17613	66.365	1.56659	10.2118	-0.674271	0.087827
Unknown MST 165	4	12.9005	MASC05042	13.362	***	5.73262	66.365	10.2118	14.0149	-0.522074	0.0827867
Unknown MST 165	4	66	MASC04005	3.37612	**	1.3644	66.365	48.6862	73.826	0.179899	0.045641
Unknown MST 165	5	28	MASC09209	31.7372	***	15.2449	66.365	21.0813	30.2019	-0.510885	0.0474875
Unknown MST 166	3	69	MASC09224	5.54904	***	3.79398	43.9739	63.6419	74.5746	-0.111726	0.0218812
Unknown MST 166	4	12	MASC05042	43.6248	***	37.7533	43.9739	10.2118	12.9005	0.313611	0.0212371
Unknown MST 166	5	26.2707	MASC09209	13.5779	***	9.7428	43.9739	21.0813	30.2019	-0.0715948	0.0205898
Unknown MST 167	3	68.1702	MASC09224	4.31276	***	2.4645	52.5796	63.6419	74.5746	-0.925004	0.206523
Unknown MST 167	4	7	MASC04123	10.0985	***	5.97305	52.5796	1.56659	10.2118	2.6343	0.377795
Unknown MST 167	4	13.0416	MASC09225	4.31977	***	2.46861	52.5796	10.2118	18.6991	1.59596	0.356029
Unknown MST 167	5	13	MASC05127	6.77892	***	3.93091	52.5796	9.6228	16.3365	-1.63093	0.288322
Unknown MST 167	5	24	MASC09209	11.2003	***	6.66867	52.5796	21.0813	30.2019	2.21965	0.301268
Unknown MST 168	1	81	F5I14ID	3.00773	*	1.29285	64.4271	68.6401	98.3062	-0.301223	0.0810557
Unknown MST 168	3	5	MASC05312	2.7698	*	1.18889	64.4271	0	51.3134	0.286321	0.0803434
Unknown MST 168	4	7	MASC04123	22.2112	***	10.7302	64.4271	4.14585	10.2118	-1.00027	0.10588
Unknown MST 168	4	22	MASC02668	17.3432	***	8.13069	64.4271	18.6991	36.7435	-0.951494	0.102096
Unknown MST 168	5	28	MASC09209	20.0301	***	9.54689	64.4271	21.0813	30.2019	-0.60557	0.0818573
Unknown MST 168	5	73	MASC02675	16.129	***	7.50538	64.4271	70.7701	77.2395	-0.695843	0.0777128
Unknown MST 169	2	41.2859	MASC02644	4.41847	***	5.07095	5.07095	35.6686	64.7181	-2.44429	0.536208
Unknown MST 170	4	8	MASC04725	19.0129	***	14.9315	40.3392	4.14585	12.9005	6.20007	0.628369
Unknown MST 170	5	26	MASC09209	33.5747	***	28.8484	40.3392	21.0813	30.2019	8.06012	0.587693
Unknown MST 171	5	25	MASC09209	17.3476	***	18.5654	18.5654	21.0813	30.2019	2.63378	0.280399
Unknown MST 172	3	78.7727	MASC02788	2.77726	*	2.95063	11.9547	2.06441	86.6946	-0.412908	0.114952
Unknown MST 172	5	90	MASC04576	8.07569	***	8.85686	11.9547	84.9152	99.2501	0.744081	0.119565
Unknown MST 173	3	68.1702	MASC09224	2.6855	*	3.14513	3.14513	51.3134	81.7901	-2.01963	0.571193
Unknown MST 174	4	53	MASC04642	12.6652	***	13.9237	13.9237	48.6862	58.6358	4.93323	0.623505
Unknown MST 175	5	25	MASC09209	8.58033	***	9.68259	9.68259	21.0813	30.2019	3.16834	0.492524
Unknown MST 176	2	76	MSAT2.22	3.51197	**	2.90555	31.7375	54.7581	76.5939	-0.181053	0.0448419
Unknown MST 176	4	8	MASC04725	14.726	***	13.0373	31.7375	4.14585	12.9005	-0.44607	0.0521556
Unknown MST 176	4	32	MASC09213	3.38475	**	2.79818	31.7375	14.0149	43.1005	-0.218213	0.0550725
Unknown MST 176	5	26.2707	MASC09209	6.11056	***	5.13477	31.7375	21.0813	30.2019	-0.234976	0.0437779
Unknown MST 177	5	25	MASC09209	24.784	***	25.4843	25.4843	21.0813	30.2019	4.11479	0.358131
Unknown MST 178	5	30	nga139	2.80874	*	3.23771	3.23771	21.0813	51.6626	61.2075	16.922
Unknown MST 179	2	73.7202	MASC00371	3.64337	**	4.2215	4.2215	58.382	76.5939	2.98424	0.722568
Unknown MST 180	5	20	MASC09208	4.59181	***	5.30417	5.30417	9.6228	26.2707	4.04855	0.870687
Unknown MST 181	2	58.382	MASC09222	4.97104	***	5.21574	13.7263	54.7581	64.7181	-0.388259	0.0803727
Unknown MST 181	3	79	MASC02788	4.93703	***	5.179	13.7263	63.6419	86.6946	-0.403751	0.0838757
Unknown MST 181	4	0.647774	MASC04036	3.21882	*	3.34223	13.7263	0	10.2118	0.311514	0.0805573
Unknown MST 182	2	61	MASC09222	4.26245	***	4.70565	9.07974	35.6686	76.5939	-2.49428	0.558048
Unknown MST 182	3	78.7727	MASC02788	3.50659	**	3.85378	9.07974	74.5746	81.7901	-2.17013	0.536511
Unknown MST 183	2	43	MASC09221	4.91639	***	5.47782	8.11227	27.1896	50.468	-1.56302	0.324993
Unknown MST 183	4	42	MASC03275	2.87291	*	3.1624	8.11227	23.3787	73.826	1.1956	0.327184
Unknown MST 184	5	92	MASC09211	2.94994	*	3.44069	3.44069	70.7701	99.2501	3.52249	0.949796
Unknown MST 185	2	42	MASC02644	3.46875	**	4.03346	4.03346	15.7099	50.468	-74.5489	18.5084
Unknown MST 186	2	57	MASC09222	6.50784	***	6.27309	21.4637	50.468	76.5939	5.86765	1.05948
Unknown MST 186	3	82.8941	MASC04925	3.45744	**	3.27266	21.4637	74.5746	86.6946	4.20435	1.05104
Unknown MST 186	4	27	MASC02668	4.03346	***	3.83101	21.4637	0	36.7435	5.07351	1.17225
Unknown MST 186	5	54	MASC04275	3.27234	**	3.09405	21.4637	45.748	63.7733	-4.44887	1.14382
Unknown MST 186	5	94	MASC09211	3.75769	**	3.56323	21.4637	87.8618	99.9223	-4.83436	1.15821
Unknown MST 187	2	47	nga1126	10.5334	***	9.09841	31.1172	44.4367	50.468	4.39888	0.969829
Unknown MST 187	3	69	MASC09224	4.56047	***	3.80106	31.1172	57.183	74.5746	-5.75085	1.24931
Unknown MST 187	3	82	MASC09218	10.2172	***	8.80853	31.1172	78.7727	86.2975	8.39034	1.19734
Unknown MST 187	4	7	MASC04123	6.87523	***	5.80991	31.1172	0	23.3787	3.3075	0.991338
Unknown MST 187	5	27	MASC09209	8.77128	***	7.49667	31.1172	21.0813	30.2019	5.98749	0.92619
Unknown MST 188	3	27	MASC02841	2.63009	*	2.98244	5.94326	14.1076	63.6419	-17.7695	5.08575
Unknown MST 188	5	55	MASC01582	2.76214	*	3.13464	5.94326	32.6668	70.7701	-18.1168	5.0577
Unknown MST 189	3	78.7727	MASC02788	2.71225	*	3.1679	3.1679	51.3134	86.6946	-1.46157	0.411292
Unknown MST 190	3	82.8941	MASC04925	2.88377	*	3.10006	10.7354	78.7727	86.6946	33.3809	9.11713
Unknown MST 190	5	25	MASC09209	6.68902	***	7.35608	10.7354	17.2347	32.6668	52.3585	9.28347
Unknown MST 191	2	59	MASC09222	2.79316	*	2.11821	37.4888	15.7099	76.5939	-1.05089	0.293245
Unknown MST 191	3	53	MASC04819	3.69263	**	2.81549	37.4888	48.8193	63.6419	-1.40801	0.340791
Unknown MST 191	3	80	MASC02788	5.94515	***	4.59486	37.4888	74.5746	86.6946	-1.65184	0.312961
Unknown MST 191	4	15	MASC04685	14.0312	***	11.3912	37.4888	10.2118	18.6991	-2.50041	0.300875
Unknown MST 191	5	26.2707	MASC09209	13.9756	***	11.3422	37.4888	21.0813	30.2019	-2.37727	0.286674
Unknown MST 191	5	91	MASC09211	2.90536	*	2.20478	37.4888	40.354	99.9223	1.1189	0.306033
Unknown MST 192	5	91	MASC09211	5.71371	***	6.52426	6.52426	81.5301	99.2501	1.61875	0.311063
Unknown MST 193	1	80	F5I14ID	4.27237	***	3.91904	24.4584	52.3857	94.6919	-0.149705	0.0334972
Unknown MST 193	4	14	MASC04685	7.04035	***	6.566	24.4584	4.14585	18.6991	-0.189938	0.0328341
Unknown MST 193	5	27	MASC09209	15.1626	***	14.853	24.4584	21.0813	30.2019	-0.28704	0.0329911
Unknown MST 194	2	60	MASC09222	4.08552	**	4.06731	17.9234	35.6686	68.851	-4.2178	0.965631
Unknown MST 194	3	52	MASC04819	3.83058	**	3.80772	17.9234	45.7816	63.6419	-4.44649	1.05212
Unknown MST 194	3	78	MASC02788	5.41228	***	5.43105	17.9234	68.1702	86.6946	-5.04219	0.998981
Unknown MST 195	1	24	MASC03911	23.4735	***	21.3606	33.3193	20.9537	27.3665	2.11337	0.190548
Unknown MST 195	1	75	MASC04170	3.17201	*	2.55159	33.3193	52.3857	94.6919	0.7398	0.192994
Unknown MST 195	3	78.7727	MASC02788	4.19364	***	3.39401	33.3193	51.3134	81.7901	-0.833773	0.188593
Unknown MST 195	4	13.0416	MASC09225	4.29162	***	3.47534	33.3193	4.14585	18.6991	-0.828625	0.185223
Unknown MST 197	4	64	MASC03154	3.37129	**	3.8271	6.0099	36.7435	76.8882	2.50198	0.631097
Unknown MST 197	5	7	MASC04531	2.72332	*	3.07962	6.0099	0	57.2814	2.28631	0.642885
Unknown MST 198	2	60	MASC09222	3.39473	**	3.4827	15.7387	50.468	76.5939	-0.850242	0.214257
Unknown MST 198	3	70	MASC09224	5.93125	***	6.17859	15.7387	51.3134	81.7901	-1.18669	0.224514
Unknown MST 198	4	9	MASC04725	4.56041	***	4.71149	15.7387	1.56659	18.6991	1.00043	0.216749
Unknown MST 198	5	21.0813	MASC09208	3.04771	*	3.12018	15.7387	9.6228	30.2019	0.759517	0.202208
Unknown MST 199	2	61	MASC09222	3.17591	*	3.23398	16.2553	35.6686	76.5939	-13.4439	3.50487
Unknown MST 199	3	54	MASC04819	4.88937	***	5.03033	16.2553	49.0799	63.6419	-18.5554	3.87872
Unknown MST 199	3	86.6946	MASC09219	2.99016	*	3.04145	16.2553	68.1702	86.6946	-12.6381	3.39749
Unknown MST 199	4	7	MASC04123	3.17821	*	3.23637	16.2553	0	18.6991	13.5606	3.53399
Unknown MST 200	2	42	MASC02644	8.61594	***	8.44044	21.3988	35.6686	45.3884	-2.35233	0.366323
Unknown MST 200	3	25	MASC02841	2.91512	*	2.75992	21.3988	14.1076	63.6419	-1.3198	0.359424
Unknown MST 200	3	78	MASC02788	4.89249	***	4.68697	21.3988	63.6419	86.6946	-1.81023	0.3783
Unknown MST 200	5	15	MASC03612	4.03784	**	3.84853	21.3988	2.57871	26.2707	1.58834	0.366308
Unknown MST 201	4	3	F6N23ID	3.1768	*	3.55997	7.35351	0	18.6991	-0.593302	0.154254
Unknown MST 201	5	23	MASC09208	3.06384	*	3.43107	7.35351	13.6021	40.354	0.596318	0.157924
Unknown MST 202	2	41.2859	MASC02644	4.33651	***	4.4888	14.3389	35.6686	64.7181	-3.39435	0.753751
Unknown MST 202	3	68.1702	MASC09224	3.63691	**	3.74903	14.3389	49.0799	78.7727	-3.22571	0.783793
Unknown MST 202	5	25	MASC09209	5.8421	***	6.10167	14.3389	17.2347	32.6668	4.12773	0.786181
Unknown MST 203	2	59	MASC09222	4.72211	***	2.99053	48.536	54.7581	76.5939	-0.199194	0.0423341
Unknown MST 203	4	12	MASC05042	47.2666	***	39.1185	48.536	10.2118	14.0149	-0.740383	0.0435065
Unknown MST 203	5	27	MASC09209	11.8642	***	7.84708	48.536	21.0813	30.2019	-0.322545	0.0423181
Unknown MST 204	1	74	MASC04170	6.34182	***	3.62441	53.6381	68.6401	83.6445	-0.105151	0.0192923
Unknown MST 204	3	68.1702	MASC09224	6.10893	***	3.48643	53.6381	63.6419	74.5746	0.103808	0.0194192
Unknown MST 204	4	4	F6N23ID	15.9161	***	9.64003	53.6381	1.56659	10.2118	-0.224709	0.0252797
Unknown MST 204	4	13.0416	MASC09225	17.4244	***	10.6516	53.6381	10.2118	18.6991	-0.110546	0.025672
Unknown MST 204	4	51	MASC02548	8.7571	***	5.0781	53.6381	36.7435	54.7903	-0.129736	0.0201093
Unknown MST 204	5	25	MASC09209	13.992	***	8.37562	53.6381	21.0813	30.2019	0.0359402	0.0198269
Unknown MST 205	1	18	MASC02475	3.07512	*	2.75003	25.438	0	38.1421	-1.25864	0.33358
Unknown MST 205	1	91	MASC03684	5.36708	***	4.86546	25.438	83.6445	98.3062	1.66327	0.331411
Unknown MST 205	2	43	MASC09221	2.96765	*	2.65223	25.438	15.7099	45.3884	-3.47334	0.937362
Unknown MST 205	2	45.3884	nga1126	9.47138	***	8.79931	25.438	44.4367	50.468	6.14183	0.909994
Unknown MST 206	2	42	MASC02644	16.9719	***	4.73941	78.5811	35.6686	44.4367	-0.790937	0.133066
Unknown MST 206	4	12	MASC05042	130.061	***	77.6807	78.5811	10.2118	12.9005	4.96514	0.133402
Unknown MST 207	1	85	MASC03631	9.91385	***	7.97422	37.361	68.6401	89.4636	-1.61119	0.232879
Unknown MST 207	4	12	MASC05042	4.48003	***	3.48545	37.361	1.56659	23.3787	-1.04955	0.229458
Unknown MST 207	5	27	MASC09209	26.1744	***	23.3105	37.361	21.0813	30.2019	-2.68011	0.226571
Unknown MST 207	5	77.2395	MASC04591	3.04976	*	2.35212	37.361	72.7954	92.7904	-0.831697	0.221342
Unknown MST 208	4	15	MASC04685	25.8341	***	20.8935	41.2507	10.2118	18.6991	1.41999	0.120883
Unknown MST 208	5	25	MASC09209	28.258	***	23.1999	41.2507	21.0813	30.2019	1.48762	0.12018
Unknown MST 209	3	53	MASC04819	3.05342	*	3.10362	16.1249	31.6121	86.6946	-17.0537	4.53003
Unknown MST 209	4	6	MASC04123	3.77798	**	3.85679	16.1249	0	23.3787	17.8142	4.24493
Unknown MST 209	5	28	MASC09209	9.13444	***	9.6309	16.1249	21.0813	40.354	27.2923	4.11552
Unknown MST 210	3	69	MASC09224	4.97123	***	5.28064	13.348	63.6419	74.5746	-9.29992	1.92498
Unknown MST 210	4	9	MASC04725	3.56469	**	3.75473	13.348	1.56659	14.0149	7.78277	1.91045
Unknown MST 210	5	24	MASC09209	5.30174	***	5.64291	13.348	17.2347	32.6668	9.45142	1.8925
Unknown MST 211	2	31	M2_4269	3.66556	**	4.26813	4.26813	15.7099	41.2859	-5.90909	1.42626
Unknown MST 212	2	32	M2_4269	2.8054	*	2.95714	12.2026	15.7099	45.3884	-3.31658	0.919818
Unknown MST 212	3	78.7727	MASC02788	2.7933	*	2.94417	12.2026	68.1702	86.6946	-3.34583	0.929971
Unknown MST 212	5	59	MASC01582	5.16381	***	5.52002	12.2026	45.748	99.2501	4.69199	0.952431
Unknown MST 213	3	10.704	F9F8ID	4.87869	***	4.66366	21.7698	6.19575	18.1478	-0.791139	0.165353
Unknown MST 213	4	53	MASC04642	11.1909	***	11.1126	21.7698	48.6862	58.6358	1.28271	0.173677
Unknown MST 213	5	26	MASC09209	6.97313	***	6.75013	21.7698	21.0813	30.2019	0.956599	0.166186
Unknown MST 214	2	32.4829	M2_4269	3.10959	*	4.10073	4.10073	27.1896	41.2859	-1.84183	0.483045
Unknown MST 215	1	71	MASC04170	3.33132	**	2.50044	38.0028	38.1421	83.6445	-0.519968	0.132299
Unknown MST 215	2	61	MASC09222	6.10579	***	4.65971	38.0028	54.7581	76.5939	-0.731692	0.136375
Unknown MST 215	4	12	MASC05042	31.0407	***	27.6168	38.0028	10.2118	14.0149	-1.73855	0.133103
Unknown MST 215	5	44.1187	MASC01174	3.3536	**	2.5175	38.0028	32.6668	57.2814	0.499711	0.126713
Unknown MST 216	2	58.382	MASC09222	6.47167	***	6.56931	18.3792	35.6686	64.7181	-2.06871	0.373086
Unknown MST 216	4	12	MASC05042	10.8197	***	11.2774	18.3792	4.14585	18.6991	-2.84291	0.391317
Unknown MST 217	2	43	MASC09221	6.22769	***	6.46068	15.7852	27.1896	64.7181	-4.92058	0.9054
Unknown MST 217	4	15	MASC04685	7.55117	***	7.8963	15.7852	4.14585	23.3787	-5.52437	0.919463
Unknown MST 218	1	72.8748	MASC04170	4.58694	***	2.4296	56.9217	66.4326	79.165	-0.736522	0.159939
Unknown MST 218	3	6	MASC05312	6.37962	***	3.41597	56.9217	2.06441	10.704	0.890767	0.163133
Unknown MST 218	4	4	F6N23ID	19.4683	***	11.2959	56.9217	1.56659	10.2118	-2.18412	0.219964
Unknown MST 218	4	13	MASC09225	14.6051	***	8.22308	56.9217	10.2118	18.6991	-0.286186	0.225084
Unknown MST 218	4	38	MASC09213	4.01993	***	2.122	56.9217	23.3787	54.7903	-0.744776	0.173057
Unknown MST 218	5	15	MASC03612	4.04522	***	2.13568	56.9217	5.56743	21.0813	0.961446	0.222686
Unknown MST 218	5	26.2707	MASC09209	34.5644	***	22.0566	56.9217	21.0813	30.2019	-2.17777	0.217815
Unknown MST 219	2	43	MASC09221	5.37462	***	5.94472	9.7507	35.6686	45.3884	-1.00617	0.199801
Unknown MST 219	3	56	MASC07090	3.32932	*	3.63766	9.7507	24.8824	63.6419	-0.866928	0.220071
Unknown MST 220	1	36	MASC09223	6.03315	***	4.42108	40.1255	22.9508	49.385	3.17463	0.596968
Unknown MST 220	2	21	MASC05361	2.72941	*	1.96114	40.1255	0	44.4367	-2.24443	0.633683
Unknown MST 220	2	76	MSAT2.22	3.43851	**	2.48108	40.1255	54.7581	76.5939	-2.26916	0.569596
Unknown MST 220	3	44	MASC02648	5.42824	***	3.96347	40.1255	36.7733	48.8193	3.00665	0.597127
Unknown MST 220	4	0	MASC02820	5.69686	***	4.16628	40.1255	0	10.2118	2.90612	0.562939
Unknown MST 220	5	14	M5_1629	27.1401	***	22.6194	40.1255	9.6228	16.3365	6.79215	0.564662
Unknown MST 221	1	77.5229	MASC03447	3.18747	*	3.32022	13.6616	66.4326	83.6445	-3.74327	0.972835
Unknown MST 221	2	57	MASC09222	5.90338	***	6.24978	13.6616	50.468	64.7181	-5.27689	0.999579
Unknown MST 221	5	90	MASC04576	4.17308	***	4.37249	13.6616	51.6626	99.2501	4.58237	1.03776
Unknown MST 222	2	61	MASC09222	3.87205	**	3.14832	33.5863	54.7581	76.5939	-2.14085	0.503747
Unknown MST 222	4	11	MASC04725	25.6187	***	23.8144	33.5863	4.14585	12.9005	-5.75401	0.492286
Unknown MST 222	5	26.2707	MASC09209	9.05042	***	7.5933	33.5863	21.0813	30.2019	-3.10234	0.470046
Unknown MST 223	2	59	MASC09222	5.34347	***	5.30533	19.1884	54.7581	64.7181	-3.41047	0.67925
Unknown MST 223	4	14	MASC04685	12.6367	***	13.1131	19.1884	4.14585	18.6991	-5.33527	0.675887
Unknown MST 224	1	22	MASC03911	6.01669	***	5.15106	30.9708	16.6934	31.8114	3.31164	0.622718
Unknown MST 224	3	0.339133	MASC03898	8.2355	***	7.14619	30.9708	0	10.704	-3.84267	0.613469
Unknown MST 224	3	75	MASC03218	4.3149	***	3.65632	30.9708	68.1702	86.2975	2.82191	0.629821
Unknown MST 224	5	55	MASC01582	9.36438	***	8.18177	30.9708	45.748	63.7733	-4.54353	0.677902
Unknown MST 224	5	92	MASC09211	3.89941	**	3.29598	30.9708	84.9152	99.2501	-2.8802	0.677059
Unknown MST 225	1	13	MASC09203	7.34219	***	5.63288	37.8042	0	20.9537	-2.0032	0.340571
Unknown MST 225	2	33	MASC02747	5.17965	***	3.92276	37.8042	27.1896	41.2859	-1.65479	0.337129
Unknown MST 225	3	23	MASC02841	4.56994	***	3.44845	37.8042	0.339133	30.9607	1.60037	0.347743
Unknown MST 225	4	12	MASC05042	22.9011	***	19.3126	37.8042	4.14585	14.0149	3.78339	0.347383
Unknown MST 225	4	61.0214	M4_7366	3.37394	**	2.5279	37.8042	54.7903	63.1119	-1.33451	0.338682
Unknown MST 225	5	20	MASC09208	6.59187	***	5.03457	37.8042	5.56743	26.2707	1.89875	0.341457
Unknown MST 225	5	70	MASC04298	4.15838	**	3.1302	37.8042	51.6626	99.2501	1.52525	0.347859
Unknown MST 226	2	60	MASC09222	3.15879	*	3.29155	14.2939	15.7099	68.851	-1.91416	0.499751
Unknown MST 226	3	54	MASC04819	3.94667	**	4.13205	14.2939	45.7816	63.6419	-2.42862	0.565915
Unknown MST 226	3	86.2975	M3_9924	3.7221	**	3.89168	14.2939	74.5746	86.6946	-2.06006	0.494636
Unknown MST 227	2	43	MASC09221	5.58077	***	6.12917	10.0216	35.6686	64.7181	-2.62232	0.510738
Unknown MST 227	4	65	MASC04005	3.61538	**	3.92443	10.0216	36.7435	76.8882	2.06893	0.503582
Unknown MST 228	2	43	MASC09221	2.70983	*	2.5336	21.6743	32.7459	64.7181	-0.252366	0.0714202
Unknown MST 228	3	24.8824	MASC02841	8.28297	***	8.00482	21.6743	20.9243	30.9607	-0.432706	0.0688932
Unknown MST 228	3	78.7727	MASC02788	3.45213	**	3.2418	21.6743	74.5746	86.6946	-0.283553	0.0709414
Unknown MST 228	4	28	MASC02668	4.92474	***	4.66521	21.6743	18.6991	36.7435	-0.487028	0.101573
Unknown MST 228	4	43	MASC03275	4.44825	***	4.20194	21.6743	36.7435	58.6358	0.403499	0.0886699
Unknown MST 229	1	97	MASC03765	2.74434	*	3.05633	6.9629	83.6445	102.735	4.98793	1.39712
Unknown MST 229	5	79	MASC04591	2.9882	*	3.33273	6.9629	32.6668	92.7904	-5.14904	1.38114
Unknown MST 230	5	25	MASC09209	12.5992	***	13.8565	13.8565	21.0813	30.2019	2.27926	0.288885
Unknown MST 231	3	78	MASC02788	2.776	*	3.06919	7.65432	20.9243	86.6946	-2.06656	0.575478
Unknown MST 231	5	24	MASC09209	4.38979	***	4.9001	7.65432	2.57871	32.6668	2.601	0.573233
Unknown MST 232	1	7.14909	F12K11ID	8.79605	***	5.67917	47.8318	0	16.6934	-26.8817	4.15768
Unknown MST 232	2	30	M2_4269	5.6849	***	3.60306	47.8318	15.7099	35.6686	-22.575	4.38358
Unknown MST 232	3	23	MASC02841	5.95013	***	3.7771	47.8318	18.1478	30.9607	22.8101	4.32599
Unknown MST 232	4	12	MASC05042	28.5001	***	20.7464	47.8318	10.2118	13.0416	53.3054	4.31358
Unknown MST 232	4	61	M4_7366	4.27596	***	2.68752	47.8318	54.7903	63.1119	-18.8569	4.23966
Unknown MST 232	5	15	MASC03612	14.9877	***	10.0437	47.8318	9.6228	26.2707	36.5342	4.24902
Unknown MST 232	5	72.7954	MASC02675	9.05527	***	5.85561	47.8318	63.7733	77.2395	27.6985	4.21899
Unknown MST 233	1	0	MASC03771	4.42811	***	3.84502	28.5584	0	7.14909	-0.76757	0.169062
Unknown MST 233	2	43	MASC09221	5.96526	***	5.22759	28.5584	35.6686	45.3884	-0.914665	0.172778
Unknown MST 233	3	27	MASC02841	9.48326	***	8.48812	28.5584	20.9243	30.9607	-1.19792	0.177582
Unknown MST 233	3	78.7727	MASC02788	4.18711	**	3.63053	28.5584	68.1702	86.2975	-0.762144	0.172754
Unknown MST 233	5	16	MASC03612	8.3707	***	7.44227	28.5584	9.6228	26.2707	1.06728	0.168968
Unknown MST 234	2	60	MASC09222	4.09789	**	4.32746	13.4024	50.468	68.851	-11.4459	2.6163
Unknown MST 234	3	84	MASC04925	3.712	**	3.91089	13.4024	49.0799	86.6946	-10.8756	2.61499
Unknown MST 234	5	24	MASC09209	5.52386	***	5.88349	13.4024	13.6021	40.354	13.4111	2.62906
Unknown MST 235	1	27	MASC05029	10.7026	***	8.26051	38.512	16.6934	31.8114	5.00091	0.696267
Unknown MST 235	3	0.339133	MASC03898	7.93349	***	6.02243	38.512	0	18.1478	-4.2815	0.698135
Unknown MST 235	3	77	MASC02788	4.09415	**	3.03764	38.512	68.1702	86.2975	3.20739	0.7364
Unknown MST 235	4	21	nga8	3.13358	*	2.31174	38.512	12.9005	36.7435	2.7462	0.722757
Unknown MST 235	5	57.2814	MASC01582	15.8838	***	12.6495	38.512	51.6626	63.7733	-6.52171	0.733762
Unknown MST 235	5	91	MASC09211	3.99961	**	2.96583	38.512	77.2395	99.2501	-3.36473	0.781819
Unknown MST 236	1	19	MASC03658	20.8577	***	20.2608	27.8707	16.6934	20.9537	2.36544	0.227758
Unknown MST 236	3	30.9607	MSAT3.19	3.50079	**	3.06017	27.8707	20.9243	57.183	-0.867779	0.214994
Unknown MST 236	5	61	MASC03128	6.7548	***	6.02093	27.8707	51.6626	67.4074	-1.30516	0.230527
Unknown MST 237	5	61	MASC03128	4.61575	***	5.33107	5.33107	51.6626	84.9152	-18.0502	3.87156
Unknown MST 238	2	57	MASC09222	2.88353	*	3.07705	11.6222	35.6686	64.7181	-0.484156	0.132411
Unknown MST 238	3	78.7727	MASC02788	4.423	**	4.76347	11.6222	74.5746	86.6946	-0.600927	0.132089
Unknown MST 238	5	11	MASC09207	3.29799	**	3.52804	11.6222	2.57871	81.5301	0.518112	0.132331
Unknown MST 239	1	20	MASC03658	10.535	***	10.0397	25.2434	12.5218	22.9508	5.63348	0.788589
Unknown MST 239	2	59	MASC09222	3.01989	*	2.74975	25.2434	50.468	76.5939	-2.90163	0.776119
Unknown MST 239	3	28	MSAT3.19	4.56779	***	4.19816	25.2434	0	36.7733	-3.71199	0.803546
Unknown MST 239	5	59	MASC01582	10.9053	***	10.4161	25.2434	51.6626	63.7733	-5.76245	0.79193
Unknown MST 240	2	30	M2_4269	3.89535	**	3.81161	19.2368	15.7099	35.6686	-0.604046	0.141707
Unknown MST 240	3	9	F9F8ID	2.86451	*	2.78576	19.2368	0	36.7733	-0.518466	0.142274
Unknown MST 240	4	12.9005	MASC05042	11.7602	***	12.0644	19.2368	10.2118	18.6991	-1.03866	0.13696
Unknown MST 241	2	73.7202	MASC00371	2.60576	*	1.48807	52.5018	64.7181	76.5939	-0.0964944	0.0278204
Unknown MST 241	4	4.14585	MASC04123	2.5476	*	1.45435	52.5018	0	10.2118	-0.139735	0.0407515
Unknown MST 241	4	12	MASC05042	22.6318	***	14.5938	52.5018	10.2118	14.0149	-0.459258	0.042281
Unknown MST 241	5	28	MASC09209	6.18894	***	3.61074	52.5018	21.0813	40.354	-0.155784	0.0288335
Unknown MST 242	2	42	MASC02644	2.98205	*	3.22207	9.86323	35.6686	64.7181	-0.515036	0.138294
Unknown MST 242	3	24.8824	MASC02841	5.22534	***	5.72161	9.86323	14.1076	30.9607	-0.67061	0.135128
Unknown MST 243	1	32	MASC05303	4.25493	**	3.89621	24.3842	22.9508	38.1421	-1.17762	0.265089
Unknown MST 243	2	73	MASC00371	2.93905	*	2.67029	24.3842	58.382	76.5939	-0.984326	0.26765
Unknown MST 243	3	71	MASC09224	8.94379	***	8.42267	24.3842	63.6419	81.7901	-1.9252	0.294753
Unknown MST 243	4	12.9005	MASC05042	4.17699	**	3.82306	24.3842	1.56659	18.6991	1.18149	0.268492
Unknown MST 243	4	72	MASC09216	4.98649	***	4.58604	24.3842	63.1119	76.8882	1.32488	0.274894
Unknown MST 243	5	36	MASC03559	3.73743	**	3.41182	24.3842	16.3365	51.6626	-1.1868	0.285489
Unknown MST 244	1	102	MASC09206	6.19499	***	6.2517	17.6251	89.8388	102.735	-1.05501	0.195176
Unknown MST 244	2	29	MASC05657	4.99122	***	5.00085	17.6251	15.7099	58.382	0.950825	0.196673
Unknown MST 244	4	5	MASC04123	2.88098	*	2.85052	17.6251	0	36.7435	-0.710796	0.194738
Unknown MST 244	5	17.2347	nga106	5.09303	***	5.10595	17.6251	13.6021	21.0813	0.911774	0.186645
Unknown MST 245	2	56	MASC05434	7.96446	***	5.77197	42.0954	50.468	64.7181	-0.514445	0.0839194
Unknown MST 245	3	8	MASC05312	10.3276	***	7.59275	42.0954	2.06441	14.1076	0.613305	0.0872294
Unknown MST 245	4	4	F6N23ID	4.16711	***	2.95153	42.0954	0.647774	10.2118	-0.490682	0.111934
Unknown MST 245	4	13.0416	MASC09225	10.6925	***	7.87858	42.0954	10.2118	18.6991	-0.216102	0.113172
Unknown MST 245	5	12	MASC05127	5.20364	***	3.70876	42.0954	5.56743	21.0813	0.520064	0.105835
Unknown MST 245	5	27	MASC09209	23.6417	***	18.8685	42.0954	21.0813	30.2019	-0.909186	0.117168
Unknown MST 245	5	49	MASC04275	2.91036	*	2.04588	42.0954	40.354	63.7733	0.361295	0.0989939
Unknown MST 246	1	64	MASC00545	3.12265	*	1.34529	64.3709	8.66966	89.4636	0.186234	0.0489727
Unknown MST 246	2	75	MASC00371	2.55754	*	1.09812	64.3709	15.7099	76.5939	-0.166885	0.048573
Unknown MST 246	4	12	MASC05042	77.3182	***	53.5683	64.3709	10.2118	12.9005	-1.18982	0.0495825
Unknown MST 246	5	28	MASC09209	21.8936	***	10.5726	64.3709	21.0813	30.2019	-0.522669	0.0490273
PC1	4	12	MASC05042	55.8496	***	46.2441	50.8234	10.2118	12.9005	-0.62176	0.0327196
PC1	4	62	M4_7366	3.47529	**	2.07086	50.8234	48.6862	73.826	0.127694	0.0317547
PC1	5	36	MASC03559	8.80905	***	5.42004	50.8234	26.2707	40.354	-0.220137	0.0338381
PC2	1	76	MASC03447	11.9779	***	10.9935	27.6395	72.8748	83.6445	0.298691	0.0389537
PC2	4	13.0416	MASC09225	17.6296	***	16.7461	27.6395	10.2118	14.0149	-0.358865	0.0379201
PC3	1	75	MASC04170	4.18886	**	3.67386	27.3557	68.6401	89.4636	-0.177594	0.0402474
PC3	2	42	MASC02644	5.2374	***	4.62221	27.3557	35.6686	45.3884	0.194114	0.0392195
PC3	3	51	MASC04819	3.30045	*	2.87947	27.3557	24.8824	78.7727	0.163253	0.0417902
PC3	4	11	MASC04725	12.9626	***	11.9822	27.3557	4.14585	12.9005	-0.319996	0.0401557
PC3	5	25	MASC09209	7.1697	***	6.40084	27.3557	17.2347	30.2019	-0.232874	0.0399828
PC4	1	76	MASC03447	7.37233	***	7.65103	15.6559	72.8748	79.165	1.03703	0.175026
PC4	1	79.165	F5I14ID	4.57098	***	4.66526	15.6559	77.5229	83.6445	-0.778799	0.168329
PC4	5	26.2707	MASC09209	6.82127	***	7.05588	15.6559	21.0813	30.2019	0.370252	0.0650718
µg(Protein)/mg(seed_weight)	4	6	MASC04123	2.54185	*	2.94199	2.94199	0	18.6991	-5.31338	1.54537
Legend:
1 estimated QTL significance based on alpha threshold (*= 0.05, **= 0.01, ***= 0.001)
2 estimated proportion of the phenotype variance explained by the QTL
3 estimated proportion of the phenotype variance explained by all terms in the model

## Sheet: Data S9
Data S9 Summary of epistatic interactions
Metabolite	interacting loci 1	LOD	%var 2	estimated effect	SE
Benzoic acid	2@42.0 : 4@12.0	8.06837	3.67319	-0.367827	0.100566
Indole-3-acetonitrile	4@5.0 : 5@5.6	10.8205	8.66067	-0.275416	0.148641
Isoleucine	4@60.5 : 5@96.0	4.65265	4.3731	0.00226299	0.000280916
Leucine	4@60.5 : 5@96.0	7.38466	6.75196	0.000222354	2.6884e-05
Unknown MST 5	2@43.0 : 4@12.0	6.66449	1.01823	-0.941187	0.285693
Unknown MST 5	4@10.2 : 5@26.3	4.94253	0.747413	-1.687	0.30126
Unknown MST 9	4@5.0 : 5@27.0	5.09732	4.37734	0.147724	0.0233829
Unknown MST 14	2@42.0 : 4@12.0	4.75285	1.49943	-0.294133	0.119096
Unknown MST 14	4@12.0 : 5@26.3	3.95914	1.24305	-0.586476	0.124552
Unknown MST 15	2@43.0 : 4@12.0	16.6226	2.46972	-2.66504	0.496632
Unknown MST 17	4@10.0 : 5@26.3	4.64861	0.953395	-0.28363	0.139512
Unknown MST 24	1@76.0 : 1@78.0	6.2116	2.91751	-0.712179	0.273125
Unknown MST 27	2@44.0 : 4@12.0	4.33912	2.62058	-2.14909	0.179379
Unknown MST 27	4@12.0 : 5@27.0	5.45194	3.31469	0.818818	0.182235
Unknown MST 36	4@13.0 : 5@27.0	4.19834	2.18272	-1.26649	0.118173
Unknown MST 40	1@79.0 : 4@4.0	5.62742	1.51831	-2.87874	0.256516
Unknown MST 40	4@12.0 : 5@27.0	5.16511	1.38968	1.15253	0.225547
Unknown MST 42	4@13.0 : 5@26.0	5.73291	3.4322	-1.74438	0.254774
Unknown MST 90	2@43.0 : 4@12.0	6.44332	1.09827	1.26369	0.318099
Unknown MST 124	4@12.0 : 5@28.0	8.98778	3.98773	-4.11837	0.403396
Unknown MST 141	4@11.0 : 5@26.3	4.28216	4.55237	-30.3246	7.8722
Unknown MST 157	4@12.0 : 5@28.0	5.01679	2.37344	-0.735183	0.0803488
Unknown MST 165	4@12.9 : 5@28.0	5.73759	2.35151	-0.510885	0.0474875
Unknown MST 166	4@12.0 : 5@26.3	9.03769	6.3097	-0.0715948	0.0205898
Unknown MST 168	4@7.0 : 5@28.0	6.11827	2.67933	-0.695843	0.0777128
Unknown MST 187	2@47.0 : 4@7.0	4.47201	3.72538	5.98749	0.92619
Unknown MST 204	4@13.0 : 5@25.0	13.9915	8.37529	0.0359402	0.0198269
Unknown MST 206	2@42.0 : 4@12.0	7.03648	1.85072	4.96514	0.133402
Unknown MST 218	4@13.0 : 5@26.3	14.3481	8.06562	-2.17777	0.217815
Unknown MST 245	4@13.0 : 5@27.0	9.95034	7.29865	0.361295	0.0989939
Legend:
1 first locus (chromosom@position in cM) : second locus (chromosom@position in cM)
2 estimated proportion of the phenotype variance explained by the interaction

## Sheet: Data S11
Data S11 Principal component loadings
Metabolite	PC1 (41%)	PC2 (20%)	PC3 (7.4%)	PC4 (5.6%)
Glyoxylic acid	-0.957781	5.1391	-1.91635	2.0894
Unknown MST 1	-14.9924	19.7396	1.49398	-7.38365
Unknown MST 2	-15.1654	2.99962	-22.3208	15.5687
Alanine	-46.9359	43.822	-27.019	9.2331
Pyruvic acid	-8.92655	10.9476	6.52795	-9.35341
Unknown MST 3	-12.3129	10.2053	-4.51953	-0.574823
Unknown MST 4	-0.938267	-1.12298	-1.65062	-0.856206
Unknown MST 5	60.8864	203.096	264.157	-92.2401
Unknown MST 6	-36.0677	3.78686	-24.1513	1.23471
Unknown MST 7	-12.8354	11.3073	-3.09644	-4.56355
Unknown MST 8	-17.0296	12.3503	-8.64367	-1.15723
Unknown MST 9	-6.03651	2.55832	3.18573	-2.83123
Unknown MST 10	-4.53993	4.23063	1.02654	1.12853
Unknown MST 11	-16.7556	14.7465	8.75904	31.409
Valine	-10.8297	24.5585	-29.4609	7.97858
Unknown MST 12	-3.73731	4.25932	-1.24142	-0.168452
Unknown MST 13	-0.567425	11.109	-7.01722	0.236945
Unknown MST 14	1.5625	8.47069	10.2397	-4.19418
Unknown MST 15	18.1458	42.9112	34.999	-13.0344
Unknown MST 16	-3.82898	4.64579	-0.781347	0.0610399
Unknown MST 17	3.49617	8.07469	6.05435	-1.2193
Unknown MST 18	-37.7969	31.8167	-1.59168	-1.18582
Unknown MST 19	-7.6969	4.70019	-4.31332	-1.58375
Unknown MST 20	-22.9991	32.3878	-0.914224	-16.9045
Glycerol	-9.81097	19.1279	2.49405	-0.451005
Unknown MST 21	-36.6708	19.8796	2.09259	-1.75665
Unknown MST 22	-153.147	-33.215	-11.0392	-42.8778
Unknown MST 23	-14.0077	9.15538	-2.17745	-0.584087
Leucine	2.89166	15.711	-32.6304	9.40705
Unknown MST 24	45.6131	17.7423	-219.189	-607.319
Unknown MST 25	-4.20172	3.44316	-3.51275	-0.533368
Unknown MST 26	-4.28514	2.94152	-5.15709	-0.0661273
Unknown MST 27	-11.9171	-1.60521	1.61491	-4.31209
Isoleucine	-1.18775	20.5521	-36.9926	10.9304
Glycine	-26.874	21.4778	-7.05747	-5.30041
Unknown MST 28	-1.87132	8.94766	-6.92822	0.19394
Phosphoric acid	-65.1359	87.664	22.2011	1.15175
Unknown MST 29	-2.86502	11.9361	-12.1983	3.10521
Proline	1.04255	12.9914	-14.8053	7.83887
Urea	-0.907995	3.64345	-1.8683	0.727222
Glyceric acid	-9.99195	11.2787	-2.4385	3.80024
Benzoic acid	6.17753	80.8337	87.6972	-18.5453
Unknown MST 30	-5.15636	9.74848	1.62705	-0.686377
Unknown MST 31	-8.79133	10.9128	1.69367	-2.6285
Unknown MST 32	-1.22564	2.1428	-0.764703	0.54166
Unknown MST 33	-70.6996	51.0516	8.46714	-28.8319
Unknown MST 34	-56.3854	39.7023	14.0083	-18.0003
Unknown MST 35	-51.7674	40.2766	15.6148	-22.6964
Serine	-27.8863	32.1497	-19.8614	0.908474
Unknown MST 36	-12.6263	-2.84196	2.87153	1.19568
Unknown MST 37	-4.9933	4.12222	-4.66262	-0.621774
Succinic acid	-5.28542	6.83137	-1.15291	3.3507
Threonine	-12.2694	11.4782	-1.80085	1.20207
Fumaric acid	-29.3104	17.5684	-13.1282	21.0033
Unknown MST 38	-6.45553	5.40945	-5.92312	-0.0580074
Unknown MST 39	-39.9606	26.6619	8.15141	-10.987
Unknown MST 40	-698.127	-259.576	-89.8163	-184.201
Nicotinic acid	-9.95171	24.6713	-2.00396	-6.37006
Alanine, beta-	-6.12544	30.4758	53.0339	-24.7192
Unknown MST 181	-6.70928	9.05034	3.89629	0.876364
Unknown MST 41	-36.0387	-8.13941	-7.61448	-13.2544
Unknown MST 42	-11.9748	-2.32271	-0.453484	0.638018
Unknown MST 43	-8.16414	7.00459	-1.17629	-1.46636
Erythritol	-25.1086	1.27382	-1.7929	-10.2675
Unknown MST 44	-24.8561	18.272	21.3718	-9.80318
Unknown MST 46	-30.7046	24.9505	8.72685	-9.8308
Unknown MST 47	-1.9072	11.5754	-24.0405	6.75108
Unknown MST 48	1.2072	6.54457	-1.77072	0.865045
Malic acid	-96.9505	68.0159	3.06684	13.2885
Unknown MST 49	-10.8722	5.61816	-0.92007	-0.936462
Unknown MST 50	-142.39	-11.9533	30.2256	-53.111
Aspartic acid	-68.9058	80.3805	-7.48139	-24.125
Threonic acid	-13.34	14.1631	1.2032	3.77263
Unknown MST 51	-7.61968	11.154	-3.78419	1.3272
Unknown MST 52	-18.9346	-4.47559	-3.9669	-7.27731
Unknown MST 53	-12.2936	11.0887	-3.06225	-0.209034
Unknown MST 54	-39.1474	12.7251	-3.15816	-3.18799
Unknown MST 55	-5.20357	3.36713	-3.17053	-0.12959
Methionine	-14.6173	9.87483	-3.62709	-2.82295
Unknown MST 56	-3.44956	5.36626	4.77756	-2.82293
Unknown MST 57	-20.2665	12.2324	-11.1162	-2.87824
Unknown MST 58	-5.15378	4.29256	-0.393257	-0.226046
Unknown MST 59	-3.8067	-0.423487	-2.49656	0.295049
Unknown MST 60	-8.38852	8.03368	-4.69074	-0.0595995
Unknown MST 61	-4.0216	7.51592	-2.33342	-0.380079
Glutaric acid, 2-hydroxy-	-5.11927	7.94853	-2.95744	2.79316
Ornithine	-0.495144	0.931835	-0.0430967	0.55034
Unknown MST 102	-21.2089	14.8131	-9.61989	0.670595
Unknown MST 62	-10.2356	0.738978	-2.7283	-2.61649
Unknown MST 63	-52.7287	35.3309	14.0075	-17.4216
Unknown MST 64	-6.13434	3.96127	0.86744	-0.901324
Unknown MST 65	-24.3063	123.498	-42.2662	-0.459496
Pyroglutamic acid	-91.9274	103.645	-6.27416	-7.94828
Glutamic acid	-93.3893	80.6339	-23.0207	-1.60317
Unknown MST 66	-13.8735	8.73207	-0.816023	2.36772
Rhamnose	-8.7231	13.6866	0.0966105	-0.311501
Fucose	-10.3946	15.9622	6.64279	4.22983
Unknown MST 67	-9.41777	8.26412	-0.977959	-0.71486
Unknown MST 68	-32.1473	-10.4924	-6.80847	-10.8317
Phenylalanine	-21.0177	14.9382	-4.09151	-6.78361
Ribonic acid	-9.27407	7.75196	-5.92296	0.136907
Unknown MST 69	-17.2689	-6.65165	-3.79809	-4.98599
Unknown MST 70	-7.97261	9.06804	-0.932552	-0.239696
Unknown MST 71	-14.0173	5.23293	-1.51241	-1.62789
Unknown MST 72	-15.7129	10.9359	4.97567	-6.48764
Unknown MST 113	-9.31386	6.23302	-1.28541	1.12806
Asparagine	-26.2366	30.1293	-19.7861	-0.556489
Unknown MST 73	-8.83176	21.041	-13.8612	1.37934
Adipic acid, 2-amino-	-6.42297	2.90457	-0.473174	-1.26616
Glucose, 1,6-anhydro, beta-	-37.6097	34.9878	-22.076	0.777133
Unknown MST 74	-3.68029	303.388	-179.705	57.5631
Unknown MST 75	-16.2546	13.6584	2.66335	1.4544
Unknown MST 76	-13.4891	13.4123	-2.75762	0.166845
Glucopyranose	-163.53	156.096	-73.6821	-10.0484
Unknown MST 77	-8.71229	8.44693	-3.67755	-0.513242
Unknown MST 78	-2.21357	1.23955	-3.18612	-3.47312
Unknown MST 79	-16.882	10.7369	3.86708	-0.642893
Unknown MST 80	-8.17688	5.92888	0.441865	-1.41451
Unknown MST 81	-5.92851	4.76148	-2.44295	0.550965
Oxaloacetate	0.979591	2.10773	-3.21885	0.138585
Glycerol-3-phosphate	-6.28181	6.7033	0.814511	0.547102
Unknown MST 82	-2.78468	1.45428	-4.08538	2.15247
Fructose	-67.6205	58.9945	-0.902916	9.04587
Mannitol	-5.52571	4.82401	1.25474	1.83514
Unknown MST 83	-19.2889	9.63089	-9.09986	0.774246
Glucose	-83.2218	73.9647	-20.8436	2.5066
Citric acid	-141.92	112.599	-32.4591	65.8128
Unknown MST 84	-10.4754	44.2571	-38.1063	12.7544
Unknown MST 85	32.4559	255.846	-246.603	140.177
Unknown MST 86	-4.46778	7.78612	-6.71913	1.63471
Unknown MST 87	-0.545101	3.14287	-0.614437	-0.0399473
Phenylglycol, 3,4-dihydroxy-	-7.37179	6.1786	-2.67542	1.99071
Unknown MST 88	-26.4018	1.41263	-10.0161	6.0108
Unknown MST 89	-15.9773	25.7452	-4.73594	4.34711
Unknown MST 90	26.7194	349.618	391.157	-96.428
Unknown MST 246	-78.4473	-25.4617	-13.3963	-18.7981
Glucuronic acid	-7.00004	11.1766	0.880244	-0.416847
Unknown MST 91	-10.5851	23.0556	-9.90535	-2.43748
Unknown MST 92	-26.8527	4.40853	-5.71857	-2.27232
Unknown MST 94	-7.53959	8.42366	-2.44743	0.689492
Gluconic acid-1,5-lactone	-96.7598	90.5025	-24.2252	-4.99138
Unknown MST 93	-32.92	20.3412	-26.5659	20.0258
Unknown MST 95	-22.9025	29.068	-2.84111	5.26952
Unknown MST 96	-5.24226	4.85382	-1.33219	0.403199
Unknown MST 97	-5.48524	12.3392	0.277634	0.339143
Unknown MST 98	-2.48792	6.60135	-5.30127	0.355555
Unknown MST 99	-40.8376	36.4225	29.9536	-7.80409
Unknown MST 100	-11.9284	15.6604	0.793398	4.44675
Unknown MST 101	-40.6213	4.41105	-8.71585	3.10768
Saccharic acid	-25.3064	17.8591	-2.68733	0.4012
Unknown MST 103	-10.2031	9.9858	-10.8816	6.01531
Unknown MST 104	-10.7809	14.0593	5.2874	-0.100264
Unknown MST 105	-314.205	-58.5474	-152.716	104.669
Unknown MST 106	-10.6899	9.08625	-2.47483	-0.906605
Inositol, myo-	-82.277	69.653	-31.2349	-2.80131
Unknown MST 107	-8.06146	6.71988	-1.82535	-0.597181
Tyrosine	-24.4822	21.6268	-8.25291	-1.64793
Unknown MST 108	-26.338	-0.218389	1.67266	-9.66915
Glucaric acid-1,4-lactone	-26.2139	21.8966	-5.99174	-1.30246
Unknown MST 109	-14.9707	53.5408	-38.2236	7.58958
Unknown MST 110	-13.158	14.2861	-1.83249	-0.327125
Unknown MST 111	-2.34209	17.8735	-10.6999	2.05035
Unknown MST 112	-12.854	11.0797	0.955053	-2.6527
Unknown MST 114	-10.7995	23.3761	-14.328	-2.99055
Unknown MST 116	-12.6844	9.14726	-3.7692	1.20742
Unknown MST 115	-12.9336	9.41588	-3.93714	1.19169
Unknown MST 117	-3.61811	20.0397	-18.7287	6.61825
Unknown MST 118	-10.9922	14.6952	-6.09895	1.3539
Unknown MST 119	-25.5948	20.2628	-3.43307	-3.04076
Unknown MST 120	-14.9514	13.7535	-4.70884	0.415035
Unknown MST 121	-0.0358529	9.96623	-6.70672	2.15355
Unknown MST 122	-1.9082	-1.14482	-8.24478	7.97582
Unknown MST 123	-9.88751	1.01359	-3.08588	3.45393
Unknown MST 124	-804.262	-181.929	147.764	165.651
Unknown MST 125	-25.3521	30.8933	-15.5533	-5.40557
Unknown MST 126	0.0880114	22.8366	-20.4503	9.71295
Unknown MST 127	-16.7436	9.58785	-4.61431	-4.86629
Unknown MST 128	-3.83534	4.51527	-2.67223	2.39971
Unknown MST 129	-8.30019	5.02574	-8.67639	2.87912
Unknown MST 130	-6.87623	6.40032	0.300656	-0.816263
Unknown MST 131	-11.5067	10.4118	-1.37196	0.680497
Unknown MST 132	-12.867	59.6261	-51.448	18.1053
Unknown MST 133	-4.13261	11.858	-1.27166	-2.81452
Unknown MST 134	-5.34209	5.35286	-4.11789	1.70246
Indole-3-acetonitrile	-34.6302	-12.3067	-11.2719	12.7394
Unknown MST 135	-6.36245	4.98629	-2.13419	-0.0163703
Unknown MST 136	-8.20414	8.07819	-1.37689	0.550989
Unknown MST 137	-2.66552	4.57659	-0.127462	0.455353
Unknown MST 138	-5.17084	19.9651	-19.2321	5.61923
Unknown MST 139	-2.24834	2.72998	-0.856605	0.312997
Prephenic acid	1.39898	15.5533	-14.8219	8.13729
Unknown MST 140	-3.45697	3.89434	1.04268	-1.03508
Unknown MST 141	-52.3375	22.6718	20.5969	10.4081
Unknown MST 142	-38.4082	82.8856	-59.9132	-7.91654
Unknown MST 143	-10.2553	-0.925572	-4.25338	3.08235
Unknown MST 144	-122.645	79.3743	-41.7188	-28.5837
Lipoamide, alpha-	-24.8682	-0.473662	2.37601	5.06106
Unknown MST 145	-2.58246	2.47353	-3.33018	1.85641
Unknown MST 146	-3.21065	6.6067	-1.01031	0.115958
Unknown MST 147	-24.6549	17.8992	24.7218	2.34645
Unknown MST 148	-15.4983	12.9469	-1.33661	1.74591
Unknown MST 149	-8.24164	4.38639	-0.731218	-2.10918
Unknown MST 247	-6.9763	9.18868	-0.710889	0.323673
Unknown MST 150	-9.20425	7.67896	-3.86962	1.93049
Unknown MST 151	-12.9408	12.5049	-2.01196	-4.32053
Unknown MST 152	-5.2452	5.06	-0.791933	-0.659818
Unknown MST 153	-24.1802	5.59826	-4.22407	1.55561
Unknown MST 154	-2.05497	6.56938	-3.98676	0.260012
Unknown MST 155	-64.5867	275.882	-252.61	74.1533
Unknown MST 156	-9.22318	5.07077	-4.79039	-0.973877
Unknown MST 157	-32.5041	-5.79999	5.07015	5.70084
Unknown MST 158	-6.45133	8.51277	-3.68577	0.240753
Unknown MST 159	-12.8959	8.55424	-5.80666	0.639173
Unknown MST 160	-23.0376	-5.08666	6.19615	1.13974
Unknown MST 161	-2.56322	-1.19134	0.477947	1.65135
Unknown MST 162	-27.3699	23.7392	-1.2131	-2.14652
Unknown MST 163	-7.00555	4.66871	-3.38672	-0.161204
Unknown MST 164	-2.5969	6.87346	-8.63584	4.30112
Unknown MST 165	-14.5325	-3.80753	2.34098	2.52718
Tryptophan	-14.2726	18.7506	-17.1297	4.62322
Unknown MST 166	-0.836054	17.6941	13.4409	-2.77846
Sinapic acid	-72.7934	82.8429	-2.96881	7.15118
Unknown MST 167	3.02016	12.117	-1.68148	3.70801
Unknown MST 169	-6.52297	8.66	3.67491	-1.61497
Unknown MST 168	-11.4286	-2.91238	2.1552	1.83338
Unknown MST 170	-2.07384	21.1521	-15.6336	6.92412
Unknown MST 171	-6.91195	10.9388	-6.64324	1.91331
Unknown MST 172	-9.14673	6.61502	0.889375	-0.00582218
Unknown MST 173	-21.4172	16.6999	-3.92263	0.875206
Unknown MST 174	-10.1879	11.9347	-3.92771	2.35997
Unknown MST 175	-9.6236	12.81	-6.08099	-1.13937
Unknown MST 176	-77.6465	10.1915	-0.922299	-33.2717
Unknown MST 177	-6.91405	13.042	-8.32274	2.00881
Unknown MST 178	-1.10095	2.41748	-1.25718	1.75976
Maltose	-16.1163	11.1044	-5.08508	1.81431
Unknown MST 179	-1.85704	3.35463	-5.73803	9.44343
Unknown MST 180	-14.0658	13.5968	-1.74463	0.856102
Trehalose, beta,beta-	-15.2276	20.1278	0.901303	-2.6388
Unknown MST 182	-29.088	28.3482	6.55592	0.555133
Unknown MST 183	-12.0245	12.2186	4.03367	0.399006
Isomaltose	1.25511	-1.6498	-2.4913	8.09509
Unknown MST 184	-24.3606	18.9137	4.56866	-0.61029
Melibiose	-33.0132	31.8377	9.68664	-7.34027
Gentiobiose	-221.561	1.79382	-0.103729	-80.7326
Unknown MST 185	-50.0116	37.2178	-3.98014	-2.8342
Unknown MST 186	8.32858	3.08282	-14.1237	19.8506
Unknown MST 187	-2.83129	6.11909	-4.31029	2.72459
Galactinol	-215.226	218.715	28.2004	-23.5024
Unknown MST 188	-12.3129	10.3011	-0.450293	-0.811802
Unknown MST 189	-14.9447	11.4182	0.90518	-1.39009
Unknown MST 190	-41.1892	56.0429	-16.292	10.9737
Unknown MST 191	-64.458	21.0466	14.9512	-29.1818
Unknown MST 192	-5.18498	5.59629	0.603006	0.986922
Unknown MST 193	-5.20302	1.73336	2.59929	0.663606
Unknown MST 194	-40.5642	56.371	11.5714	-15.9416
Unknown MST 195	-8.38019	5.96172	-0.912	-1.78892
Unknown MST 196	-27.0728	22.2245	-12.6631	2.01007
Secologanin	-49.0417	29.3376	-4.5479	-2.71592
Unknown MST 197	-22.031	23.9502	3.78784	2.76319
Unknown MST 199	-88.9241	147.621	10.4608	-23.5471
Unknown MST 198	-22.0645	41.7765	1.17375	-5.53808
Unknown MST 200	-9.20581	10.2774	0.850246	-1.63366
Unknown MST 201	-8.22841	4.37433	-9.20914	7.19585
Unknown MST 202	-6.6089	9.41113	-3.98651	-1.57727
Unknown MST 203	-33.0785	0.059622	-0.82333	-11.0714
Unknown MST 204	-22.3391	-0.0707391	-3.25555	8.25388
Unknown MST 205	-12.71	20.4715	-1.71337	1.80648
Unknown MST 206	-43.3025	141.889	154.578	-40.9702
Unknown MST 207	-5.09977	0.484303	7.62811	1.30624
Unknown MST 208	0.825989	4.26416	-2.65853	2.74607
Unknown MST 209	-77.057	167.973	-22.6227	9.93804
Unknown MST 210	-103.613	164.896	-12.5507	-15.6217
Raffinose	-126.194	100.061	-5.33712	-4.54578
Unknown MST 211	-31.8953	27.4103	2.10816	-1.62674
Kestose, 1-	-46.4513	21.5594	0.340153	-5.01943
Unknown MST 212	-20.3347	19.6236	3.98746	-2.50842
Unknown MST 213	-30.3999	19.3778	-4.00104	19.9096
Unknown MST 214	-19.4535	15.6798	-7.46392	0.476485
Unknown MST 215	-149.003	30.4771	-15.7802	-1.89161
Unknown MST 216	-54.0037	11.3148	2.1569	-3.91296
Unknown MST 217	-28.141	12.672	-4.05351	-3.6195
Unknown MST 218	-58.4577	-0.87558	25.7194	8.90137
Unknown MST 219	-10.4808	7.43905	3.37844	0.00058535
Unknown MST 45	-37.9419	62.2839	-32.9794	3.24118
Unknown MST 220	-13.4966	16.4523	-3.89129	-1.81461
Unknown MST 221	-7.15443	6.65878	1.00411	1.50079
Maltotriose	-13.4801	17.4128	-0.947273	-1.88081
Unknown MST 222	-354.959	87.2417	114.898	-30.1325
Unknown MST 223	-181.557	67.4154	48.9205	-17.2957
Unknown MST 224	-1.50828	2.49539	-2.86725	2.00228
Unknown MST 225	0.921764	8.38058	1.46284	2.42998
Unknown MST 226	-34.4051	35.7572	1.83241	-13.3127
Unknown MST 227	-7.94269	6.90298	-0.483787	0.0863155
Unknown MST 228	-8.85608	8.5494	4.327	-0.253612
Unknown MST 229	-5.72614	3.75256	-1.75623	0.4327
Unknown MST 230	-7.45505	10.3408	-3.81456	0.708288
Unknown MST 231	-8.4226	12.1681	-3.39347	0.579157
Unknown MST 232	0.0674696	25.1784	-1.92735	3.20759
Unknown MST 233	-3.0799	5.96071	-0.133697	-0.122715
Unknown MST 234	-73.2357	98.1614	-0.66835	-12.0374
Unknown MST 235	-4.9521	13.4318	-8.86985	0.205114
Unknown MST 236	-11.3323	11.1877	-0.99365	-3.51276
Unknown MST 237	-46.9554	46.1497	-1.69662	-8.32216
Unknown MST 238	-11.7727	9.51021	1.73405	-2.18507
Unknown MST 239	-91.1744	90.3555	9.13822	-31.2787
Unknown MST 240	-19.8116	6.7144	1.11385	-1.20926
Unknown MST 241	-8.61421	-2.62328	-2.04646	-3.50443
Unknown MST 242	-2.49279	2.51016	0.319997	0.300001
Unknown MST 243	-3.04535	5.23218	2.37771	-1.37103
Unknown MST 244	-17.3849	13.1351	-4.24137	6.54893
Unknown MST 245	-6.42118	1.19809	2.48315	0.00202887

## Sheet: Data S13
Data S13 Transcription factors within the hotspot on chromosome IV
AGI	Description	Family
AT4G00730	Homeobox-leucine zipper family protein / lipid-binding START domain-containing protein	HB
AT4G00760	pseudo-response regulator 8	Orphans
AT4G00870	basic helix-loop-helix (bHLH) DNA-binding superfamily protein	bHLH
AT4G00940	Dof-type zinc finger DNA-binding family protein	C2C2-Dof
AT4G00990	Transcription factor jumonji (jmjC) domain-containing protein	Jumonji
AT4G01060	CAPRICE-like MYB3	MYB-related
AT4G01120	G-box binding factor 2	bZIP
AT4G01250	WRKY family transcription factor	WRKY
AT4G01260	DNA-binding storekeeper protein-related transcriptional regulator	GeBP
AT4G01280	Homeodomain-like superfamily protein	MYB-related
AT4G01460	basic helix-loop-helix (bHLH) DNA-binding superfamily protein	bHLH
AT4G01500	AP2/B3-like transcriptional factor family protein	ABI3VP1
AT4G01520	NAC domain containing protein 67	NAC
AT4G01540	NAC with transmembrane motif1	NAC
AT4G01550	NAC domain containing protein 69	NAC
AT4G01580	AP2/B3-like transcriptional factor family protein	ABI3VP1
AT4G01680	myb domain protein 55	MYB
AT4G01720	WRKY family transcription factor	WRKY
AT4G02020	SET domain-containing protein	SET
AT4G02235	AGAMOUS-like 51	MADS
AT4G02560	Homeodomain-like superfamily protein	HB
AT4G02590	basic helix-loop-helix (bHLH) DNA-binding superfamily protein	bHLH
AT4G02640	bZIP transcription factor family protein	bZIP
AT4G02670	indeterminate(ID)-domain 12	C2H2
AT4G02990	Mitochondrial transcription termination factor family protein	mTERF
AT4G03170	AP2/B3-like transcriptional factor family protein	ABI3VP1
AT4G03250	Homeodomain-like superfamily protein	HB
AT4G04030	transcription repressor	OFP
AT4G04090	BTB/POZ domain-containing protein	TRAF
AT4G04450	WRKY family transcription factor	WRKY
AT4G04580	Homeodomain-like superfamily protein	G2-like
AT4G04890	protodermal factor 2	HB
AT4G05100	myb domain protein 74	MYB
AT4G05170	basic helix-loop-helix (bHLH) DNA-binding superfamily protein	bHLH
AT4G06634	zinc finger (C2H2 type) family protein	C2H2
AT4G06746	related to AP2 9	AP2-EREBP
AT4G08150	homeobox knotted-like protein	HB
AT4G08250	GRAS family transcription factor	GRAS
